# Supplementary material for: Bis{2-[(phenyl­imino)­meth­yl]-1H-pyrrol-1-ido}palladium(II)
Source: Acta Crystallogr Sect E Struct Rep Online. 2012 Nov 30;68(Pt 12):m1567. doi: 10.1107/S1600536812048143 (PMC3588802; doi:10.1107/S1600536812048143)
Supplement: Supplementary file 1 [file e-68-m1567-sup1.cif]

##############################################################################
#                                                                            #
# This CIF contains the data in a paper accepted for publication in          #
# Acta Crystallographica Section E. It conforms to the requirements of       #
# Notes for Authors for Acta Crystallographica Section E, and has been       #
# peer reviewed under the auspices of the IUCr Commission on Journals.       #
#                                                                            #
# Full details of the Crystallographic Information File format               #
# are given in the paper "The Crystallographic Information File (CIF):       #
# a New Standard Archive File for Crystallography" by S. R. Hall, F. H.      #
# Allen and I. D. Brown [Acta Cryst. (1991), A47, 655-685].                  #
#                                                                            #
# The current version of the core CIF dictionary is obtainable from          #
# ftp://ftp.iucr.org/pub/cif_core.dic.                                       #
#                                                                            #
# Software is freely available for graphical display of the structure(s)     #
# in this CIF. For information consult the CIF software page                 #
# http://www.iucr.org/resources/cif/software.                                #
#                                                                            #
# This file may be used for bona fide research purposes within the           #
# scientific community so long as proper attribution is given to the journal # 
# article from which it was obtained.                                        #
#                                                                            #
##############################################################################
data_I
_audit_creation_method     SHELXL-97
_chemical_name_systematic
;
Bis{2-[(phenylimino)methyl]-1<i>H</i>-pyrrol-1-ido}palladium(II)
;
_chemical_name_common     ?
_chemical_formula_moiety     'C22 H18 N4 Pd'
_chemical_formula_sum     'C22 H18 N4 Pd'
_chemical_formula_iupac     '[Pd (C11 H9 N2)2]'
_chemical_formula_weight     444.80
_chemical_melting_point     ?
_symmetry_cell_setting     monoclinic
_symmetry_space_group_name_H-M     'P 21/c'
_symmetry_space_group_name_Hall     '-P 2ybc'
loop_
    _symmetry_equiv_pos_as_xyz
    'x, y, z'
    '-x, y+1/2, -z+1/2'
    '-x, -y, -z'
    'x, -y-1/2, z-1/2'
_cell_length_a     10.5634(4)
_cell_length_b     10.6480(6)
_cell_length_c     8.0560(7)
_cell_angle_alpha     90.00
_cell_angle_beta     93.044(2)
_cell_angle_gamma     90.00
_cell_volume     904.85(10)
_cell_formula_units_Z     2
_cell_measurement_reflns_used     3903
_cell_measurement_theta_min     2.72
_cell_measurement_theta_max     27.47
_cell_measurement_temperature     183(2)
_exptl_crystal_description     plate
_exptl_crystal_colour     yellow
_exptl_crystal_size_max     0.6
_exptl_crystal_size_mid     0.1
_exptl_crystal_size_min     0.02
_exptl_crystal_density_diffrn     1.633
_exptl_crystal_density_meas     ?
_exptl_crystal_density_method     'not measured'
_exptl_crystal_F_000     448
_exptl_absorpt_coefficient_mu     1.039
_exptl_absorpt_correction_type     none
_exptl_absorpt_process_details     ?
_exptl_absorpt_correction_T_min     ?
_exptl_absorpt_correction_T_max     ?
_exptl_special_details     ?
_diffrn_ambient_temperature     183(2)
_diffrn_radiation_type     MoK\a
_diffrn_radiation_wavelength     0.71073
_diffrn_radiation_source     'fine-focus sealed tube'
_diffrn_radiation_monochromator     graphite
_diffrn_measurement_device_type     'Nonius KappaCCD'
_diffrn_measurement_method     'phi-scan, omega-scan'
_diffrn_detector_area_resol_mean     ?
_diffrn_reflns_number     3903
_diffrn_reflns_av_R_equivalents     0.0347
_diffrn_reflns_av_sigmaI/netI     0.0543
_diffrn_reflns_theta_min     2.72
_diffrn_reflns_theta_max     27.47
_diffrn_reflns_theta_full     27.47
_diffrn_measured_fraction_theta_max     0.972
_diffrn_measured_fraction_theta_full     0.972
_diffrn_reflns_limit_h_min     -13
_diffrn_reflns_limit_h_max     13
_diffrn_reflns_limit_k_min     -13
_diffrn_reflns_limit_k_max     13
_diffrn_reflns_limit_l_min     0
_diffrn_reflns_limit_l_max     10
_diffrn_standards_number     ?
_diffrn_standards_interval_count     ?
_diffrn_standards_interval_time     ?
_diffrn_standards_decay_%     ?
_refine_special_details
;
Refinement of <i>F</i>^2^ against ALL reflections. The weighted <i>R</i>-factor
<i>wR</i> and goodness of fit <i>S</i> are based on <i>F</i>^2^, conventional
<i>R</i>-factors <i>R</i> are based on <i>F</i>, with <i>F</i> set to zero for
negative <i>F</i>^2^. The threshold expression of <i>F</i>^2^ >
\s(<i>F</i>^2^) is used only for calculating <i>R</i>-factors(gt) <i>etc</i>.
and is not relevant to the choice of reflections for refinement.
<i>R</i>-factors based on <i>F</i>^2^ are statistically about twice as large
as those based on <i>F</i>, and <i>R</i>- factors based on ALL data will be
even larger.
;
_reflns_number_total     2018
_reflns_number_gt     1464
_reflns_threshold_expression     I>2sigma(I)
_refine_ls_structure_factor_coef     Fsqd
_refine_ls_matrix_type     full
_refine_ls_R_factor_all     0.0562
_refine_ls_R_factor_gt     0.0317
_refine_ls_wR_factor_gt     0.0697
_refine_ls_wR_factor_ref     0.0781
_refine_ls_goodness_of_fit_ref     0.995
_refine_ls_restrained_S_all     0.995
_refine_ls_number_reflns     2018
_refine_ls_number_parameters     124
_refine_ls_number_restraints     0
_refine_ls_hydrogen_treatment     constr
_refine_ls_weighting_scheme     calc
_refine_ls_weighting_details
                'calc w=1/[\s^2^(Fo^2^)+(0.0376P)^2^+] where P=(Fo^2^+2Fc^2^)/3'
_atom_sites_solution_hydrogens     geom
_atom_sites_solution_primary     direct
_atom_sites_solution_secondary     difmap
_refine_ls_shift/su_max     0.000
_refine_ls_shift/su_mean     0.000
_refine_diff_density_max     0.311
_refine_diff_density_min     -0.753
_refine_ls_extinction_method     none
_refine_ls_extinction_coef     ?
loop_
    _atom_type_symbol
    _atom_type_description
    _atom_type_scat_dispersion_real
    _atom_type_scat_dispersion_imag
    _atom_type_scat_source
    'C' 'C' 0.0033 0.0016
                         'International Tables Vol C Tables 4.2.6.8 and 6.1.1.4'
    'H' 'H' 0.0000 0.0000
                         'International Tables Vol C Tables 4.2.6.8 and 6.1.1.4'
    'N' 'N' 0.0061 0.0033
                         'International Tables Vol C Tables 4.2.6.8 and 6.1.1.4'
    'Pd' 'Pd' -0.9988 1.0072
                         'International Tables Vol C Tables 4.2.6.8 and 6.1.1.4'
_computing_data_collection     'COLLECT (Nonius, 1998)'
_computing_cell_refinement     'DENZO (Otwinowski & Minor, 1997)'
_computing_data_reduction     'DENZO (Otwinowski & Minor, 1997)'
_computing_structure_solution     'SHELXS97 (Sheldrick, 2008)'
_computing_structure_refinement     'SHELXL97 (Sheldrick, 2008)'
_computing_molecular_graphics     'ORTEP-3 (Farrugia, 2012)'
_computing_publication_material     'publCIF (Westrip, 2010)'
loop_
    _atom_site_type_symbol
    _atom_site_label
    _atom_site_fract_x
    _atom_site_fract_y
    _atom_site_fract_z
    _atom_site_U_iso_or_equiv
    _atom_site_adp_type
    _atom_site_calc_flag
    _atom_site_refinement_flags
    _atom_site_occupancy
    _atom_site_symmetry_multiplicity
    _atom_site_disorder_assembly
    _atom_site_disorder_group
    Pd Pd1 0.5000 0.5000 0.0000 0.02321(12) Uani d S 1 2 . .
    N N1 0.6789(2) 0.5646(2) 0.0414(3) 0.0262(6) Uani d . 1 1 . .
    C C1 0.7967(3) 0.5447(3) -0.0074(4) 0.0312(7) Uani d . 1 1 . .
    H H1 0.8188 0.4863 -0.0902 0.037 Uiso calc R 1 1 . .
    C C2 0.8824(3) 0.6229(3) 0.0821(4) 0.0315(7) Uani d . 1 1 . .
    H H2 0.9714 0.6268 0.0707 0.038 Uiso calc R 1 1 . .
    C C3 0.8136(3) 0.6933(3) 0.1901(4) 0.0321(7) Uani d . 1 1 . .
    H H3 0.8457 0.7552 0.2662 0.038 Uiso calc R 1 1 . .
    C C4 0.6880(3) 0.6555(3) 0.1652(3) 0.0285(7) Uani d . 1 1 . .
    C C5 0.5768(3) 0.6762(3) 0.2483(3) 0.0299(7) Uani d . 1 1 . .
    H H5 0.5744 0.7365 0.3349 0.036 Uiso calc R 1 1 . .
    N N2 0.4762(2) 0.6101(2) 0.2034(3) 0.0270(6) Uani d . 1 1 . .
    C C6 0.3624(3) 0.6222(3) 0.2888(3) 0.0280(7) Uani d . 1 1 . .
    C C7 0.3223(3) 0.5215(3) 0.3841(4) 0.0339(8) Uani d . 1 1 . .
    H H7 0.3735 0.4486 0.3975 0.041 Uiso calc R 1 1 . .
    C C8 0.2079(4) 0.5286(3) 0.4586(4) 0.0385(8) Uani d . 1 1 . .
    H H8 0.1811 0.4606 0.5245 0.046 Uiso calc R 1 1 . .
    C C9 0.1314(3) 0.6348(3) 0.4379(4) 0.0395(8) Uani d . 1 1 . .
    H H9 0.0511 0.6382 0.4858 0.047 Uiso calc R 1 1 . .
    C C10 0.1739(3) 0.7353(3) 0.3466(4) 0.0363(8) Uani d . 1 1 . .
    H H10 0.1232 0.8088 0.3350 0.044 Uiso calc R 1 1 . .
    C C11 0.2885(3) 0.7303(3) 0.2724(3) 0.0300(7) Uani d . 1 1 . .
    H H11 0.3168 0.8000 0.2107 0.036 Uiso calc R 1 1 . .
loop_
    _atom_site_aniso_label
    _atom_site_aniso_U_11
    _atom_site_aniso_U_22
    _atom_site_aniso_U_33
    _atom_site_aniso_U_12
    _atom_site_aniso_U_13
    _atom_site_aniso_U_23
    Pd1 0.02423(19) 0.02118(18) 0.02387(18) -0.00028(14) -0.00192(12)
                                                                    -0.00276(13)
    N1 0.0275(14) 0.0234(14) 0.0274(12) -0.0012(11) -0.0018(11) 0.0008(10)
    C1 0.0302(18) 0.0304(15) 0.0328(16) 0.0010(14) -0.0002(14) 0.0008(13)
    C2 0.0240(16) 0.0340(17) 0.0361(16) -0.0078(14) -0.0021(14) 0.0057(13)
    C3 0.0318(18) 0.0316(18) 0.0319(16) -0.0076(14) -0.0064(14) -0.0004(13)
    C4 0.0356(18) 0.0226(15) 0.0268(14) -0.0029(13) -0.0027(14) -0.0022(12)
    C5 0.0338(18) 0.0272(16) 0.0283(15) -0.0008(13) -0.0029(14) -0.0042(12)
    N2 0.0290(14) 0.0246(13) 0.0271(13) 0.0011(11) -0.0009(11) -0.0037(10)
    C6 0.0286(16) 0.0311(17) 0.0238(14) -0.0030(13) -0.0024(13) -0.0076(12)
    C7 0.0372(19) 0.035(2) 0.0297(16) 0.0033(14) 0.0008(14) 0.0003(12)
    C8 0.045(2) 0.039(2) 0.0308(17) -0.0062(15) 0.0028(16) 0.0030(13)
    C9 0.0298(18) 0.055(2) 0.0340(16) -0.0047(16) 0.0056(14) -0.0123(15)
    C10 0.0348(19) 0.039(2) 0.0351(17) 0.0095(15) -0.0014(15) -0.0080(14)
    C11 0.0339(18) 0.0276(17) 0.0281(15) 0.0026(14) -0.0020(14) -0.0035(12)
_geom_special_details
;
All e.s.d.'s (except the e.s.d. in the dihedral angle between two l.s. planes)
are estimated using the full covariance matrix. The cell e.s.d.'s are taken
into account individually in the estimation of e.s.d.'s in distances, angles
and torsion angles; correlations between e.s.d.'s in cell parameters are only
used when they are defined by crystal symmetry. An approximate (isotropic)
treatment of cell e.s.d.'s is used for estimating e.s.d.'s involving l.s.
planes.
;
loop_
    _geom_bond_atom_site_label_1
    _geom_bond_atom_site_label_2
    _geom_bond_site_symmetry_2
    _geom_bond_distance
    _geom_bond_publ_flag
    Pd1 N1 . 2.022(2) ?
    Pd1 N1 3_665 2.022(2) ?
    Pd1 N2 . 2.041(2) ?
    Pd1 N2 3_665 2.041(2) ?
    N1 C1 . 1.342(4) ?
    N1 C4 . 1.389(3) ?
    C1 C2 . 1.401(4) ?
    C1 H1 . 0.9500 ?
    C2 C3 . 1.384(4) ?
    C2 H2 . 0.9500 ?
    C3 C4 . 1.391(4) ?
    C3 H3 . 0.9500 ?
    C4 C5 . 1.400(4) ?
    C5 N2 . 1.310(4) ?
    C5 H5 . 0.9500 ?
    N2 C6 . 1.422(4) ?
    C6 C11 . 1.393(4) ?
    C6 C7 . 1.398(4) ?
    C7 C8 . 1.379(5) ?
    C7 H7 . 0.9500 ?
    C8 C9 . 1.395(5) ?
    C8 H8 . 0.9500 ?
    C9 C10 . 1.387(5) ?
    C9 H9 . 0.9500 ?
    C10 C11 . 1.379(4) ?
    C10 H10 . 0.9500 ?
    C11 H11 . 0.9500 ?
loop_
    _geom_angle_atom_site_label_1
    _geom_angle_atom_site_label_2
    _geom_angle_atom_site_label_3
    _geom_angle_site_symmetry_1
    _geom_angle_site_symmetry_3
    _geom_angle
    _geom_angle_publ_flag
    N1 Pd1 N1 . 3_665 180.0 ?
    N1 Pd1 N2 . . 80.00(9) ?
    N1 Pd1 N2 3_665 . 100.00(9) ?
    N1 Pd1 N2 . 3_665 100.00(9) ?
    N1 Pd1 N2 3_665 3_665 80.00(9) ?
    N2 Pd1 N2 . 3_665 180.0 ?
    C1 N1 C4 . . 106.9(3) ?
    C1 N1 Pd1 . . 140.5(2) ?
    C4 N1 Pd1 . . 112.6(2) ?
    N1 C1 C2 . . 109.8(3) ?
    N1 C1 H1 . . 125.1 ?
    C2 C1 H1 . . 125.1 ?
    C3 C2 C1 . . 107.4(3) ?
    C3 C2 H2 . . 126.3 ?
    C1 C2 H2 . . 126.3 ?
    C2 C3 C4 . . 106.3(3) ?
    C2 C3 H3 . . 126.8 ?
    C4 C3 H3 . . 126.8 ?
    N1 C4 C3 . . 109.5(3) ?
    N1 C4 C5 . . 115.2(3) ?
    C3 C4 C5 . . 134.7(3) ?
    N2 C5 C4 . . 118.2(3) ?
    N2 C5 H5 . . 120.9 ?
    C4 C5 H5 . . 120.9 ?
    C5 N2 C6 . . 120.8(2) ?
    C5 N2 Pd1 . . 113.4(2) ?
    C6 N2 Pd1 . . 125.75(18) ?
    C11 C6 C7 . . 120.1(3) ?
    C11 C6 N2 . . 120.9(3) ?
    C7 C6 N2 . . 119.0(3) ?
    C8 C7 C6 . . 119.7(3) ?
    C8 C7 H7 . . 120.1 ?
    C6 C7 H7 . . 120.1 ?
    C9 C8 C7 . . 120.5(3) ?
    C9 C8 H8 . . 119.7 ?
    C7 C8 H8 . . 119.7 ?
    C10 C9 C8 . . 119.1(3) ?
    C10 C9 H9 . . 120.4 ?
    C8 C9 H9 . . 120.4 ?
    C9 C10 C11 . . 121.1(3) ?
    C9 C10 H10 . . 119.4 ?
    C11 C10 H10 . . 119.4 ?
    C6 C11 C10 . . 119.4(3) ?
    C6 C11 H11 . . 120.3 ?
    C10 C11 H11 . . 120.3 ?
_iucr_refine_instructions_details
;
TITL w386 in P2(1)/c
CELL 0.71073  10.5634  10.6480   8.0560  90.000  93.044  90.000
ZERR    2.00   0.0004   0.0006   0.0007   0.000   0.002   0.000
LATT  1
SYMM -X, 0.5+Y, 0.5-Z
SFAC C H N PD
UNIT 44 36 8 2
OMIT -5 0 2
OMIT 2 1 3
L.S. 14
BOND $H
ACTA
TEMP -90
FMAP 2
PLAN 15
WGHT    0.037600
FVAR       0.27078
PD1   4    0.500000    0.500000    0.000000    10.50000    0.02423    0.02118 =
         0.02387   -0.00276   -0.00192   -0.00028
N1    3    0.678932    0.564602    0.041401    11.00000    0.02752    0.02337 =
         0.02742    0.00079   -0.00184   -0.00121
C1    1    0.796737    0.544680   -0.007394    11.00000    0.03024    0.03042 =
         0.03283    0.00075   -0.00022    0.00096
AFIX  43
H1    2    0.818759    0.486283   -0.090223    11.00000   -1.20000
AFIX   0
C2    1    0.882397    0.622862    0.082057    11.00000    0.02401    0.03400 =
         0.03610    0.00567   -0.00206   -0.00785
AFIX  43
H2    2    0.971360    0.626810    0.070657    11.00000   -1.20000
AFIX   0
C3    1    0.813583    0.693329    0.190143    11.00000    0.03182    0.03164 =
         0.03187   -0.00044   -0.00642   -0.00758
AFIX  43
H3    2    0.845737    0.755197    0.266183    11.00000   -1.20000
AFIX   0
C4    1    0.688005    0.655489    0.165207    11.00000    0.03558    0.02260 =
         0.02684   -0.00222   -0.00274   -0.00287
C5    1    0.576812    0.676159    0.248306    11.00000    0.03381    0.02719 =
         0.02826   -0.00424   -0.00286   -0.00077
AFIX  43
H5    2    0.574425    0.736515    0.334928    11.00000   -1.20000
AFIX   0
N2    3    0.476151    0.610066    0.203449    11.00000    0.02896    0.02461 =
         0.02714   -0.00368   -0.00091    0.00113
C6    1    0.362380    0.622238    0.288845    11.00000    0.02859    0.03113 =
         0.02385   -0.00764   -0.00244   -0.00304
C7    1    0.322269    0.521536    0.384133    11.00000    0.03720    0.03471 =
         0.02974    0.00034    0.00079    0.00333
AFIX  43
H7    2    0.373547    0.448569    0.397534    11.00000   -1.20000
AFIX   0
C8    1    0.207926    0.528562    0.458615    11.00000    0.04537    0.03942 =
         0.03084    0.00300    0.00283   -0.00619
AFIX  43
H8    2    0.181082    0.460560    0.524510    11.00000   -1.20000
AFIX   0
C9    1    0.131352    0.634773    0.437945    11.00000    0.02984    0.05498 =
         0.03395   -0.01229    0.00557   -0.00465
AFIX  43
H9    2    0.051140    0.638193    0.485787    11.00000   -1.20000
AFIX   0
C10   1    0.173885    0.735309    0.346621    11.00000    0.03479    0.03874 =
         0.03512   -0.00801   -0.00139    0.00950
AFIX  43
H10   2    0.123223    0.808817    0.334974    11.00000   -1.20000
AFIX   0
C11   1    0.288506    0.730345    0.272434    11.00000    0.03390    0.02760 =
         0.02814   -0.00354   -0.00198    0.00256
AFIX  43
H11   2    0.316804    0.800007    0.210723    11.00000   -1.20000
HKLF 4
REM  w386 in P2(1)/c
REM R1 =  0.0317 for   1464 Fo > 4sig(Fo)  and  0.0562 for all   2018 data
REM    124 parameters refined using      0 restraints
END
WGHT      0.0358      0.0000
REM Highest difference peak  0.311,  deepest hole -0.753,  1-sigma level  0.086
Q1    1   0.6013  0.5844 -0.0381  11.00000  0.05    0.31
Q2    1   0.6842  0.6000  0.1378  11.00000  0.05    0.31
Q3    1   0.6076  0.5571  0.0789  11.00000  0.05    0.31
Q4    1   0.6876  0.5108  0.2478  11.00000  0.05    0.30
Q5    1   0.6052  0.4605  0.0891  11.00000  0.05    0.29
Q6    1   0.1884  0.4957  0.4086  11.00000  0.05    0.28
Q7    1   0.6423  0.6796  0.2020  11.00000  0.05    0.28
Q8    1   0.8463  0.6950  0.2514  11.00000  0.05    0.28
Q9    1   0.4215  0.5970  0.0776  11.00000  0.05    0.27
Q10   1   0.8384  0.5879  0.0590  11.00000  0.05    0.26
Q11   1   0.6649  0.5987  0.3318  11.00000  0.05    0.26
Q12   1   0.5145  0.8806  0.2851  11.00000  0.05    0.26
Q13   1   0.3479  0.3792  0.3012  11.00000  0.05    0.26
Q14   1   0.3412  0.7119  0.0359  11.00000  0.05    0.26
Q15   1   0.6164  0.7628  0.3972  11.00000  0.05    0.25
;
data_global
_journal_date_recd_electronic     2012-11-21
_journal_date_accepted     2012-11-23
_journal_name_full     'Acta Crystallographica, Section E'
_journal_year     2012
_journal_volume     68
_journal_issue     12
_journal_page_first     m1567
_journal_page_last     m1567
_journal_paper_category     QM
_journal_paper_doi     10.1107/S1600536812048143
_journal_coeditor_code     SU2533
_publ_contact_author_name     'Wolfgang Imhof'
_publ_contact_author_address
;
University Koblenz-Landau
Institute for Integrated Natural Sciences
Universit\"atsstrasse 1
56070 Koblenz
Germany
;
_publ_contact_author_email     'Imhof@uni-koblenz.de'
_publ_contact_author_fax     '++49-261-2872251'
_publ_contact_author_phone     '++49-261-2872259'
_publ_section_title
;
Bis{2-[(phenylimino)methyl]-1<i>H</i>-pyrrol-1-ido}palladium(II)
;
loop_
    _publ_author_name
    _publ_author_footnote
    _publ_author_address
    'Imhof, Wolfgang' .
;
University Koblenz-Landau
Institute for Integrated Natural Sciences
Universit\"atsstrasse 1
56070 Koblenz
Germany
;
