# Supplementary material for: Bis{2-[(phenyl­imino)­meth­yl]-1H-pyrrol-1-ido}palladium(II)
Source: Acta Crystallogr Sect E Struct Rep Online. 2012 Nov 30;68(Pt 12):m1567. doi: 10.1107/S1600536812048143 (PMC3588802; doi:10.1107/S1600536812048143)
Supplement: Supplementary file 2 [file e-68-m1567-Isup2.hkl]

# 
# h,k,l, Fc-squared, Fo-squared, sigma(Fo-squared) and status flag 
# 
data_I
_shelx_title ' w386 in P2(1)/c' 
_shelx_refln_list_code          4 
_shelx_F_calc_maximum      161.82 
_exptl_crystal_F_000       448.00 
_reflns_d_resolution_high  0.7704 
 
loop_ 
 _symmetry_equiv_pos_as_xyz 
 'x, y, z' 
 '-x, y+1/2, -z+1/2' 
 '-x, -y, -z' 
 'x, -y-1/2, z-1/2' 
 
_cell_length_a    10.5634 
_cell_length_b    10.6480 
_cell_length_c     8.0560 
_cell_angle_alpha  90.000 
_cell_angle_beta   93.044 
_cell_angle_gamma  90.000 
 
_shelx_F_squared_multiplier     1.000 
 
loop_ 
 _refln_index_h 
 _refln_index_k 
 _refln_index_l 
 _refln_F_squared_calc 
 _refln_F_squared_meas 
 _refln_F_squared_sigma 
 _refln_observed_status 
   2   0   0       26.67       39.55      4.09 o 
   3   0   0    10446.81     9654.40    361.41 o 
   4   0   0     1682.04     1425.18     57.28 o 
   5   0   0     5316.81     5235.66    182.75 o 
   6   0   0     9556.78    10550.42    406.42 o 
   7   0   0     2011.94     2164.36     81.83 o 
   8   0   0      349.91      340.95     21.82 o 
   9   0   0      585.73      640.99     43.64 o 
  10   0   0     2021.09     2022.53    111.83 o 
  11   0   0      980.74      986.03     80.46 o 
  12   0   0      242.84      331.41     36.82 o 
  13   0   0      616.87      540.07     84.56 o 
   1   1   0        6.95        0.00      1.93 o 
   2   1   0       65.29       62.25      3.27 o 
   3   1   0       56.11       60.70      4.82 o 
   4   1   0       53.32       54.94      5.24 o 
   5   1   0       18.04       19.18      4.82 o 
   6   1   0       31.88       35.68      6.55 o 
   7   1   0        0.03        8.38     12.96 o 
   8   1   0        1.08       -7.43      8.52 o 
   9   1   0      300.20      299.73     19.21 o 
  10   1   0      235.47      207.70     19.61 o 
  11   1   0        4.33       10.30     12.99 o 
  12   1   0        3.19       11.89     15.34 o 
  13   1   0       12.44        5.11     22.50 o 
   0   2   0     6610.68     6240.79    233.21 o 
   1   2   0     8148.74     7555.96    184.21 o 
   2   2   0     4353.21     3941.86     89.44 o 
   3   2   0     3189.91     3007.73     70.08 o 
   4   2   0     5511.07     5198.24    121.34 o 
   5   2   0     3493.67     3433.35     84.56 o 
   6   2   0     3578.49     3597.56     92.69 o 
   7   2   0     4863.52     4826.01    128.52 o 
   8   2   0     1566.34     1585.42     50.68 o 
   9   2   0      312.01      324.51     36.14 o 
  10   2   0     1005.96     1140.42     75.69 o 
  11   2   0     1157.55     1161.09     50.12 o 
  12   2   0      391.12      346.58     33.66 o 
  13   2   0      262.71      278.91     40.50 o 
   1   3   0      883.81      849.49     22.12 o 
   2   3   0      100.63      100.23      8.18 o 
   3   3   0      649.87      688.07     20.18 o 
   4   3   0      611.97      696.86     31.37 o 
   5   3   0       90.21      104.49      8.52 o 
   6   3   0       64.40       75.49      9.12 o 
   7   3   0       13.00       20.28      7.18 o 
   8   3   0       78.19       57.44     10.09 o 
   9   3   0      229.38      211.18     30.00 o 
  10   3   0       27.70       12.27     13.50 o 
  11   3   0        2.29       17.48     15.72 o 
  12   3   0        3.85       -9.74     19.64 o 
  13   3   0        1.98       12.93     36.08 o 
   0   4   0     3333.93     3057.66    100.92 o 
   1   4   0     3134.48     2880.94     60.55 o 
   2   4   0      301.05      224.44     21.82 o 
   3   4   0     3959.11     3841.43     87.74 o 
   4   4   0     5940.59     5988.25    125.44 o 
   5   4   0      778.24      732.04     30.00 o 
   6   4   0     2316.65     2243.06     60.66 o 
   7   4   0     1770.99     1884.02     53.59 o 
   8   4   0      168.87      168.07     14.37 o 
   9   4   0     1461.88     1468.37     78.42 o 
  10   4   0     1160.87     1205.74     50.57 o 
  11   4   0      392.78      356.65     28.88 o 
  12   4   0      638.94      586.27     54.48 o 
  13   4   0      265.67      209.99     53.87 o 
   1   5   0      160.16      189.41      7.54 o 
   2   5   0        0.41        6.82      4.82 o 
   3   5   0       80.99      109.61     15.68 o 
   4   5   0        0.55        6.50      6.21 o 
   5   5   0       26.50       21.82     13.64 o 
   6   5   0       79.77       80.28     10.09 o 
   7   5   0       13.83       -4.85     15.00 o 
   8   5   0      116.75      114.71     34.78 o 
   9   5   0      136.93      111.03     16.69 o 
  10   5   0        0.00       23.46     19.09 o 
  11   5   0        0.03       15.29     18.25 o 
  12   5   0        4.04       18.47     21.15 o 
   0   6   0     3334.25     3192.68     98.19 o 
   1   6   0     2792.56     2815.40     73.65 o 
   2   6   0     2602.73     2530.84     51.76 o 
   3   6   0     2258.92     2228.73     55.53 o 
   4   6   0     1643.21     1578.78     42.84 o 
   5   6   0     1262.80     1218.32     36.65 o 
   6   6   0     1094.96     1108.14     36.14 o 
   7   6   0     1014.62     1096.43     45.01 o 
   8   6   0      732.95      731.94     30.68 o 
   9   6   0      447.36      414.27     31.82 o 
  10   6   0      630.11      585.17     40.37 o 
  11   6   0      732.37      681.46    156.16 o 
  12   6   0      382.37      413.76     49.45 o 
   1   7   0      457.66      479.56     21.14 o 
   2   7   0      139.93      153.77      8.25 o 
   3   7   0        5.14        0.00      6.10 o 
   4   7   0      211.30      233.68     14.92 o 
   5   7   0        1.19        5.46     11.57 o 
   6   7   0        0.14       -0.07      8.82 o 
   7   7   0      171.21      151.83     16.39 o 
   8   7   0        9.23        3.99     12.43 o 
   9   7   0        9.20        8.97     25.23 o 
  10   7   0       80.42      107.23     29.75 o 
  11   7   0        1.76       -3.98     22.20 o 
   0   8   0     2804.98     2666.25    100.92 o 
   1   8   0     1544.44     1584.29     44.08 o 
   2   8   0     2242.34     2322.47     56.02 o 
   3   8   0     1954.33     2023.84     54.22 o 
   4   8   0     1029.46     1055.45     41.60 o 
   5   8   0     2210.95     2296.78     65.42 o 
   6   8   0     1192.47     1217.73     47.22 o 
   7   8   0      789.23      805.43     35.64 o 
   8   8   0     1701.32     1627.02     65.39 o 
   9   8   0      653.18      585.84     46.02 o 
  10   8   0      297.50      343.80     44.77 o 
  11   8   0      253.21      175.74     48.93 o 
   1   9   0      291.36      288.36     19.61 o 
   2   9   0        7.76        5.66     12.99 o 
   3   9   0        3.10       -1.49      5.24 o 
   4   9   0       15.20       30.97     15.68 o 
   5   9   0       38.06       27.73      9.76 o 
   6   9   0       15.03       15.44     14.74 o 
   7   9   0       60.81       72.23     23.61 o 
   8   9   0        0.14        1.96     25.54 o 
   9   9   0       14.99      -11.64     20.58 o 
  10   9   0        0.49      -17.41     26.43 o 
   0  10   0      623.80      643.72     47.73 o 
   1  10   0     1273.75     1290.71     47.22 o 
   2  10   0     1934.32     1936.58     64.83 o 
   3  10   0     1385.97     1375.93     43.35 o 
   4  10   0      977.20      998.25     61.37 o 
   5  10   0      669.06      642.83     82.51 o 
   6  10   0      488.45      499.65     30.50 o 
   7  10   0      691.20      665.24    135.70 o 
   8  10   0      732.19      619.38     60.69 o 
   9  10   0      469.29      436.76     59.16 o 
   1  11   0      119.38       81.88     37.50 o 
   2  11   0      296.37      345.85     31.43 o 
   3  11   0        0.00      -18.02     18.02 o 
   4  11   0       56.63       38.42     34.10 o 
   5  11   0        3.62      -11.78     22.52 o 
   6  11   0       13.50        0.62     38.19 o 
   7  11   0       83.14       71.54     31.43 o 
   8  11   0       30.47       14.39     33.24 o 
   0  12   0      302.27      220.94     55.92 o 
   1  12   0      810.33      789.34     51.65 o 
   2  12   0      656.01      681.93     51.08 o 
   3  12   0      270.73      252.69     33.46 o 
   4  12   0      592.11      611.37     72.28 o 
   5  12   0      531.24      512.10     50.62 o 
   6  12   0      308.96      342.86     51.76 o 
   1  13   0       29.45       -4.09     29.82 o 
   2  13   0        1.67        9.37     26.59 o 
   3  13   0       29.14       18.63     33.38 o 
   4  13   0        4.57      -29.30     29.30 o 
 -13   1   1      440.72      461.10     51.41 o 
 -12   1   1      387.30      426.91     46.59 o 
 -11   1   1      545.89      574.44     34.56 o 
 -10   1   1      805.85      873.75     40.98 o 
  -9   1   1      390.94      401.08     21.93 o 
  -8   1   1      615.92      638.83     26.19 o 
  -7   1   1     1711.35     1740.63     52.80 o 
  -6   1   1     3655.09     3711.37    103.83 o 
  -5   1   1     5142.54     4995.18    125.97 o 
  -4   1   1     4799.13     4397.25    115.00 o 
  -3   1   1     4873.05     4649.41    121.22 o 
  -2   1   1     4208.94     4228.11    120.44 o 
  -1   1   1     5982.25     5776.44    474.61 o 
   0   1   1     9837.56     9438.92    240.03 o 
   1   1   1     9518.13     8874.58    257.48 o 
   2   1   1     8669.79     8048.37    196.18 o 
   3   1   1     5438.71     5123.50    143.27 o 
   4   1   1     5389.10     5146.88    123.43 o 
   5   1   1     4427.35     4231.83    111.55 o 
   6   1   1     2912.08     2744.86     73.66 o 
   7   1   1     2574.88     2607.07     84.56 o 
   8   1   1     1852.91     1958.95    102.29 o 
   9   1   1     1778.63     1877.58     59.33 o 
  10   1   1     1874.74     1952.73     80.52 o 
  11   1   1      829.79      849.38     46.52 o 
  12   1   1      588.57      557.27     41.60 o 
  13   1   1      375.20      293.19     35.53 o 
 -13   2   1       21.85       30.37     20.92 o 
 -12   2   1        6.21       -6.31     18.62 o 
 -11   2   1       26.15       -0.14     13.96 o 
 -10   2   1      218.65      199.19     20.72 o 
  -9   2   1        1.59       -8.52      8.52 o 
  -8   2   1       35.78       38.19     15.00 o 
  -7   2   1       31.52       41.42      7.18 o 
  -6   2   1       47.15       77.49     13.64 o 
  -5   2   1     1025.91     1190.79     32.02 o 
  -4   2   1        6.80        8.18      5.79 o 
  -3   2   1        5.53        6.82      6.14 o 
  -2   2   1      438.57      432.29     13.96 o 
  -1   2   1     1196.13     1309.92     42.28 o 
   0   2   1    12760.74    12877.25    283.73 o 
   1   2   1    11545.27    11342.01    235.15 o 
   2   2   1      434.90      416.41     10.48 o 
   3   2   1       81.08       79.31      4.82 o 
   4   2   1      540.03      594.62     18.02 o 
   5   2   1      157.89      185.60     10.48 o 
   6   2   1      466.20      494.52     30.69 o 
   7   2   1       16.13       21.14      7.71 o 
   8   2   1        1.03        9.34      6.21 o 
   9   2   1       42.83       38.51     11.59 o 
  10   2   1       94.43      108.15     15.34 o 
  11   2   1       28.82       15.00     23.18 o 
  12   2   1        4.62       -8.43     17.05 o 
  13   2   1        0.00        4.64     25.88 o 
 -13   3   1      226.39      205.33     38.54 o 
 -12   3   1      446.96      468.87     47.55 o 
 -11   3   1      618.97      579.24     42.28 o 
 -10   3   1     1222.18     1249.21     57.37 o 
  -9   3   1     2806.97     2759.16     95.86 o 
  -8   3   1     1929.59     1890.67     60.29 o 
  -7   3   1     1113.79     1149.30     37.50 o 
  -6   3   1     2051.92     1984.49     62.74 o 
  -5   3   1     2559.14     2531.14     63.99 o 
  -4   3   1     2588.96     2443.64     57.84 o 
  -3   3   1     5091.63     5000.81    127.20 o 
  -2   3   1     5324.26     5141.89    135.47 o 
  -1   3   1     1510.54     1370.39     38.83 o 
   0   3   1     3577.93     3309.28     62.96 o 
   1   3   1     9427.94     8762.89    183.00 o 
   2   3   1     6460.49     6086.55    155.47 o 
   3   3   1     4895.92     4622.88    111.82 o 
   4   3   1     3650.28     3547.05     93.57 o 
   5   3   1     2414.78     2326.06     87.97 o 
   6   3   1     2220.01     2221.74     53.74 o 
   7   3   1     2246.54     2340.04     68.87 o 
   8   3   1     1452.10     1459.23     41.91 o 
   9   3   1      371.87      381.81     33.41 o 
  10   3   1      182.62      135.72     30.69 o 
  11   3   1      493.63      525.82     38.28 o 
  12   3   1      395.60      336.22     31.28 o 
  13   3   1      456.07      463.60     52.51 o 
 -13   4   1       11.10       30.81     58.64 o 
 -12   4   1        6.43       27.00     25.19 o 
 -11   4   1        0.18      -21.82     21.82 o 
 -10   4   1       15.75       20.18     13.62 o 
  -9   4   1        9.54       19.86     12.03 o 
  -8   4   1        0.92        3.20      9.50 o 
  -7   4   1       12.89       13.37      7.18 o 
  -6   4   1       98.90       93.94      9.82 o 
  -5   4   1      199.76      216.85     12.03 o 
  -4   4   1       86.53      107.61      9.12 o 
  -3   4   1       29.69       39.60      7.71 o 
  -2   4   1        1.84       -1.97      4.26 o 
  -1   4   1      494.53      531.82     14.08 o 
   0   4   1      581.81      600.50     28.64 o 
   1   4   1      410.65      421.55     12.36 o 
   2   4   1      332.89      373.29     29.32 o 
   3   4   1      344.01      365.50     12.54 o 
   4   4   1        2.38       13.52      5.55 o 
   5   4   1       97.20       87.13     15.00 o 
   6   4   1        5.17        5.26      6.55 o 
   7   4   1      268.66      288.21     15.89 o 
   8   4   1      359.91      380.60     30.00 o 
   9   4   1      131.75      139.42     22.50 o 
  10   4   1      126.45       98.19     14.37 o 
  11   4   1       15.37        5.50     18.41 o 
  12   4   1        0.00        6.40     18.64 o 
 -12   5   1      300.91      294.10     45.20 o 
 -11   5   1      391.13      378.98     53.19 o 
 -10   5   1      764.90      639.63     41.63 o 
  -9   5   1     1496.29     1472.89    113.88 o 
  -8   5   1     1693.44     1788.82     59.42 o 
  -7   5   1     1686.03     1738.22     54.33 o 
  -6   5   1     1120.77     1150.98     35.19 o 
  -5   5   1     1682.58     1725.53     44.65 o 
  -4   5   1     4718.11     4801.76    104.90 o 
  -3   5   1     5744.15     5841.64    144.57 o 
  -2   5   1     5299.64     5161.36    111.38 o 
  -1   5   1     3616.38     3475.16     70.02 o 
   0   5   1     1758.83     1630.17     36.82 o 
   1   5   1     2586.47     2417.63     51.94 o 
   2   5   1     2654.91     2489.80     69.55 o 
   3   5   1     1870.44     1681.61     44.83 o 
   4   5   1      851.08      760.94     30.69 o 
   5   5   1     1072.86     1018.16     30.27 o 
   6   5   1     1856.87     1866.59     52.66 o 
   7   5   1     1050.36     1090.02     30.80 o 
   8   5   1      919.29      964.28     36.08 o 
   9   5   1      962.05      968.58     54.55 o 
  10   5   1      313.68      261.18     26.59 o 
  11   5   1      350.03      301.72     28.44 o 
  12   5   1      400.80      393.76     49.15 o 
 -12   6   1        9.62       72.42     28.44 o 
 -11   6   1        1.66       29.32     32.05 o 
 -10   6   1        4.25       -8.73     22.70 o 
  -9   6   1      226.61      209.70     22.12 o 
  -8   6   1      489.89      414.62     24.11 o 
  -7   6   1      577.83      563.43     33.41 o 
  -6   6   1      114.96      117.88     22.50 o 
  -5   6   1      200.39      207.76     13.96 o 
  -4   6   1        6.45       18.29      8.15 o 
  -3   6   1      443.87      486.63     18.79 o 
  -2   6   1      797.70      875.19     26.80 o 
  -1   6   1      576.86      642.99     18.02 o 
   0   6   1       13.56       15.63      6.21 o 
   1   6   1       49.62       57.55      5.78 o 
   2   6   1       89.82       91.43     10.23 o 
   3   6   1      464.41      496.60     15.34 o 
   4   6   1      183.94      213.00     23.87 o 
   5   6   1       41.04       46.72     23.18 o 
   6   6   1      193.33      179.64     13.96 o 
   7   6   1       96.13       85.29     23.18 o 
   8   6   1       75.84       82.76     12.99 o 
   9   6   1       80.28       72.96     17.36 o 
  10   6   1       32.59        9.59     13.96 o 
  11   6   1        0.03       13.98     17.28 o 
  12   6   1       31.45       15.00     42.96 o 
 -11   7   1      281.45      266.95     38.57 o 
 -10   7   1      478.56      441.11     39.50 o 
  -9   7   1      735.14      665.62     52.39 o 
  -8   7   1      625.06      578.62     39.55 o 
  -7   7   1      714.11      731.03     53.19 o 
  -6   7   1     1438.10     1556.02     53.87 o 
  -5   7   1     1723.40     1659.70     49.07 o 
  -4   7   1     1473.04     1448.48     42.30 o 
  -3   7   1     1982.82     1877.78     49.10 o 
  -2   7   1     2788.07     2793.38     81.15 o 
  -1   7   1     2105.24     2193.92     50.09 o 
   0   7   1     1279.56     1251.21     38.98 o 
   1   7   1     2000.31     1942.84     92.74 o 
   2   7   1     3074.78     3096.53     67.18 o 
   3   7   1     2767.31     2806.37     69.59 o 
   4   7   1     2215.02     2311.87     59.30 o 
   5   7   1     1118.84     1140.76     42.14 o 
   6   7   1      451.28      447.78     29.32 o 
   7   7   1      823.19      841.90     42.96 o 
   8   7   1     1581.10     1549.27     58.95 o 
   9   7   1     1138.06     1064.03     53.08 o 
  10   7   1      456.08      412.13     50.12 o 
  11   7   1      219.48      231.75     68.19 o 
 -11   8   1        6.07       -9.23     60.69 o 
 -10   8   1       24.02        8.74     34.72 o 
  -9   8   1       14.01       27.11     19.98 o 
  -8   8   1       93.36      106.29     26.51 o 
  -7   8   1       44.96       34.57     13.96 o 
  -6   8   1        0.29       -9.12      9.12 o 
  -5   8   1        0.47       10.53     13.96 o 
  -4   8   1       58.10       60.37     13.50 o 
  -3   8   1       23.26       33.37      5.46 o 
  -2   8   1       12.87       15.51      6.21 o 
  -1   8   1      138.48      123.76     14.32 o 
   0   8   1        2.54        4.09      7.18 o 
   1   8   1      126.23      134.24     13.40 o 
   2   8   1       10.32       16.66      6.14 o 
   3   8   1      230.20      221.33     23.18 o 
   4   8   1       30.20       28.83      9.82 o 
   5   8   1        0.00       -1.64      9.08 o 
   6   8   1       10.21        6.23     16.37 o 
   7   8   1        3.74        1.36     13.40 o 
   8   8   1        1.15       -5.16     13.40 o 
   9   8   1      108.71       85.42     26.19 o 
  10   8   1       26.36       27.28     30.00 o 
  11   8   1      100.15       81.95     51.14 o 
 -10   9   1      192.03      138.50     86.60 o 
  -9   9   1      514.22      495.69     50.04 o 
  -8   9   1     1086.08     1094.83     69.55 o 
  -7   9   1      256.27      253.67     33.59 o 
  -6   9   1      198.14      286.63     27.92 o 
  -5   9   1      966.11      997.51     38.01 o 
  -4   9   1     1077.87     1011.66     35.01 o 
  -3   9   1     1555.68     1573.45     43.12 o 
  -2   9   1     1180.30     1162.96     58.64 o 
  -1   9   1      288.21      278.77     19.75 o 
   0   9   1      650.14      659.46     27.97 o 
   1   9   1     2537.61     2626.32     74.24 o 
   2   9   1     3783.96     3903.92    104.64 o 
   3   9   1     1855.64     1967.01     50.78 o 
   4   9   1     1050.38     1067.60     33.02 o 
   5   9   1      971.49     1010.63     37.57 o 
   6   9   1      735.12      699.41     49.78 o 
   7   9   1     1169.49     1049.41     48.35 o 
   8   9   1      907.80      878.88     56.90 o 
   9   9   1      439.38      394.94     47.22 o 
  10   9   1      444.94      403.12     58.64 o 
  -9  10   1        0.39      -11.27     29.31 o 
  -8  10   1       18.78        5.46     24.46 o 
  -7  10   1       36.95       -0.71     22.09 o 
  -6  10   1       44.79       19.73     20.32 o 
  -5  10   1       88.97       68.57     10.35 o 
  -4  10   1       26.19       38.07     15.00 o 
  -3  10   1        3.99       11.11      9.29 o 
  -2  10   1       20.48       40.48     19.09 o 
  -1  10   1       68.76       63.00     13.50 o 
   0  10   1      114.99      103.04     20.18 o 
   1  10   1       57.95       26.39     16.31 o 
   2  10   1      191.47      215.29     23.87 o 
   3  10   1        0.01       -8.94     13.96 o 
   4  10   1       12.00       19.09      9.82 o 
   5  10   1       13.35       28.37     14.51 o 
   6  10   1       19.91        5.74     12.84 o 
   7  10   1        1.04       -0.14     19.09 o 
   8  10   1       34.62       40.50     18.77 o 
   9  10   1        8.11       36.96     22.45 o 
  -8  11   1      228.57      303.42     46.17 o 
  -7  11   1      401.74      317.67     41.43 o 
  -6  11   1      484.82      444.73     53.19 o 
  -5  11   1      469.07      487.19     44.46 o 
  -4  11   1      751.74      719.12     49.60 o 
  -3  11   1      834.32      883.90     55.23 o 
  -2  11   1      911.13     1052.66     56.41 o 
  -1  11   1     1322.35     1554.06    121.38 o 
   0  11   1      793.48      815.82     45.44 o 
   1  11   1      333.61      345.14     32.76 o 
   2  11   1      732.24      814.59     50.29 o 
   3  11   1      782.69      756.58     52.51 o 
   4  11   1      372.20      363.57     55.23 o 
   5  11   1      609.30      601.78     46.59 o 
   6  11   1      594.55      518.84     47.15 o 
   7  11   1      303.13      337.04     41.47 o 
   8  11   1      579.77      548.87     59.58 o 
  -6  12   1       13.81       25.24     37.12 o 
  -5  12   1       49.07       -9.51     33.10 o 
  -4  12   1        6.66        7.18     25.40 o 
  -3  12   1       38.73      -17.35     25.98 o 
  -2  12   1       69.62       78.79     25.54 o 
  -1  12   1       41.66       37.50     32.05 o 
   0  12   1        2.75       26.59     23.88 o 
   1  12   1        0.85        8.81     23.13 o 
   2  12   1       23.24       20.07     24.47 o 
   3  12   1       33.77       28.59     25.19 o 
   4  12   1        8.01      -19.14     28.44 o 
   5  12   1       10.64       16.90     28.34 o 
   6  12   1       25.11       -8.66     40.01 o 
  -4  13   1      245.18      247.57     49.07 o 
  -3  13   1      222.90      221.27     40.77 o 
  -2  13   1      685.84      688.81     57.26 o 
  -1  13   1      517.25      456.88     45.62 o 
   0  13   1      386.22      394.81     46.17 o 
   1  13   1      662.96      696.64     57.26 o 
   2  13   1      154.50      179.50     34.72 o 
   3  13   1      112.84       96.09     34.36 o 
   4  13   1      494.09      567.31     57.48 o 
 -13   0   2      353.55      421.42     69.55 o 
 -12   0   2      245.08      234.58     49.10 o 
 -11   0   2     1468.59     1329.71     91.38 o 
 -10   0   2      491.18      587.80     54.55 o 
  -9   0   2       65.65       55.92     16.37 o 
  -8   0   2     1527.27     1564.29     68.19 o 
  -7   0   2     4240.71     4437.83    178.66 o 
  -6   0   2     3424.77     3425.89    139.11 o 
  -4   0   2     1320.79     1133.33     46.37 o 
  -3   0   2     5775.55     5790.73    215.48 o 
  -2   0   2     1255.59     1151.05     49.10 o 
  -1   0   2    12967.78    12106.53    377.78 o 
   0   0   2     3496.24     3153.13     98.19 o 
   1   0   2     6972.65     7731.43    368.23 o 
   3   0   2     6644.44     6112.59    215.48 o 
   4   0   2     5796.88     5449.78    222.30 o 
   5   0   2     8099.99     7430.03    290.49 o 
   6   0   2     1932.46     1812.50     80.46 o 
   7   0   2     1690.52     1632.48     70.92 o 
   8   0   2     1682.57     1670.67     65.46 o 
   9   0   2      680.72      731.00     35.46 o 
  10   0   2     1734.66     1871.15     96.83 o 
  11   0   2     1131.20     1204.24     75.01 o 
  12   0   2      374.90      351.86     50.46 o 
 -13   1   2        0.46        7.53     22.12 o 
 -12   1   2        1.22      -20.30     24.58 o 
 -11   1   2        9.44       10.29     14.37 o 
 -10   1   2        9.64      -13.64     13.64 o 
  -9   1   2      158.03      124.21     14.92 o 
  -8   1   2       95.38       81.91     12.36 o 
  -7   1   2        0.43        2.53     15.68 o 
  -6   1   2       15.99       14.84      8.15 o 
  -5   1   2      219.09      255.85     15.00 o 
  -4   1   2     1068.18     1164.32     28.14 o 
  -3   1   2       16.90       19.78      4.82 o 
  -2   1   2      108.66      122.08     12.27 o 
  -1   1   2        6.32        8.86      2.89 o 
   0   1   2       18.48       21.91      1.93 o 
   1   1   2      520.56      545.34     14.32 o 
   2   1   2      423.85      453.87     12.99 o 
   3   1   2      457.66      457.01     12.27 o 
   4   1   2      176.35      178.59      6.82 o 
   5   1   2       78.94       86.16      8.86 o 
   6   1   2       55.00       51.97      5.79 o 
   7   1   2       36.24       30.10      5.79 o 
   8   1   2        8.32        7.01      6.55 o 
   9   1   2        2.46        7.64      8.18 o 
  10   1   2      200.85      219.65     19.29 o 
  11   1   2       87.61      132.97     17.36 o 
  12   1   2        0.25       25.84     17.14 o 
 -13   2   2      421.85      384.23     40.27 o 
 -12   2   2      513.34      487.17     50.57 o 
 -11   2   2      563.85      528.26    102.97 o 
 -10   2   2      831.35      860.87     47.55 o 
  -9   2   2      890.56      913.32     39.05 o 
  -8   2   2      690.55      705.22     29.90 o 
  -7   2   2     1517.24     1554.51     48.10 o 
  -6   2   2     3304.57     3221.36    105.51 o 
  -5   2   2     1965.21     1783.32     51.53 o 
  -4   2   2     1802.26     1682.19     44.83 o 
  -3   2   2     5501.79     5790.84    150.29 o 
  -2   2   2     2621.35     2485.70     76.99 o 
  -1   2   2     5068.52     4862.24    107.48 o 
   0   2   2    26185.37    24840.80    962.17 o 
   1   2   2     6498.73     5900.19    113.48 o 
   2   2   2      102.36      149.15      5.55 o 
   3   2   2     4893.73     4598.39    100.61 o 
   4   2   2     7174.24     6922.97    199.12 o 
   5   2   2     1747.50     1713.91     41.17 o 
   6   2   2     3118.34     3178.66     83.75 o 
   7   2   2     1938.16     1954.25     52.23 o 
   8   2   2      105.74      106.86     10.91 o 
   9   2   2      896.29      923.72     77.74 o 
  10   2   2     2355.17     2412.23    128.20 o 
  11   2   2      680.07      671.68     48.42 o 
  12   2   2      238.47      203.25     33.10 o 
 -13   3   2       17.31       22.66     35.69 o 
 -12   3   2        1.28       27.39     28.64 o 
 -11   3   2        6.67        9.77     17.82 o 
 -10   3   2       11.54       15.33     13.96 o 
  -9   3   2        0.56       -9.76     11.59 o 
  -8   3   2      283.88      292.59     44.32 o 
  -7   3   2      205.18      220.71     14.92 o 
  -6   3   2      106.21      117.76     11.80 o 
  -5   3   2      237.23      271.03     14.37 o 
  -4   3   2       46.80       60.49      7.54 o 
  -3   3   2       46.08       55.26      8.18 o 
  -2   3   2       96.23       93.33     10.23 o 
  -1   3   2      138.43      144.91     19.78 o 
   0   3   2      567.32      579.24     11.06 o 
   1   3   2      281.05      282.44      7.18 o 
   2   3   2      316.16      350.67     23.18 o 
   3   3   2      453.75      457.47     33.41 o 
   4   3   2       78.62       95.45      7.02 o 
   5   3   2       37.71       40.78      5.78 o 
   6   3   2        1.40        9.17      5.24 o 
   7   3   2        5.21        2.05      6.75 o 
   8   3   2      151.82      131.99     13.76 o 
   9   3   2       13.24        8.55      7.18 o 
  10   3   2        1.08       -5.46     11.57 o 
  11   3   2        3.72       -2.73     10.32 o 
  12   3   2        1.98      -19.66     22.20 o 
 -12   4   2      476.93      449.13     46.82 o 
 -11   4   2      342.12      287.32     36.89 o 
 -10   4   2     1123.74     1075.82     61.19 o 
  -9   4   2      453.58      453.61     29.40 o 
  -8   4   2     1082.64     1084.22     69.55 o 
  -7   4   2     5228.60     5498.36    143.69 o 
  -6   4   2     1765.84     1799.16     54.55 o 
  -5   4   2     1888.90     1961.41     52.39 o 
  -4   4   2     5320.33     5478.63    143.63 o 
  -3   4   2     1786.40     1660.00     51.82 o 
  -2   4   2     5543.84     5435.66    116.98 o 
  -1   4   2     8655.94     8589.40    159.36 o 
   0   4   2     5422.64     5249.55    101.40 o 
   1   4   2     8535.09     8256.93    166.40 o 
   2   4   2     3555.46     3350.03     69.79 o 
   3   4   2     5294.46     5325.00    126.58 o 
   4   4   2     2620.11     2520.03     74.33 o 
   5   4   2      795.40      743.48     23.14 o 
   6   4   2     2939.84     2989.86     75.28 o 
   7   4   2     1842.59     1938.35     47.96 o 
   8   4   2      971.23     1053.35     33.26 o 
   9   4   2     1073.87     1088.10     43.11 o 
  10   4   2      338.11      344.04     44.32 o 
  11   4   2      560.44      489.93     32.30 o 
  12   4   2      367.93      367.93     43.36 o 
 -12   5   2        5.92      -10.40     23.90 o 
 -11   5   2        0.08       29.73     22.70 o 
 -10   5   2        0.10       20.71     43.64 o 
  -9   5   2      131.94      108.20     21.62 o 
  -8   5   2      243.28      229.87     21.68 o 
  -7   5   2       62.48       58.20     15.68 o 
  -6   5   2      255.91      260.21     17.36 o 
  -5   5   2        0.12        9.55      7.71 o 
  -4   5   2        0.24       -0.68      7.71 o 
  -3   5   2        2.17        3.53      8.15 o 
  -2   5   2       31.83       48.14      6.55 o 
  -1   5   2      667.02      702.11     18.02 o 
   0   5   2      591.85      642.24     17.67 o 
   1   5   2      711.68      744.65     16.31 o 
   2   5   2      237.81      244.13      9.64 o 
   3   5   2      198.07      201.59      8.52 o 
   4   5   2       90.15      102.07      9.12 o 
   5   5   2       16.19       20.00      7.18 o 
   6   5   2        0.56        1.76      8.15 o 
   7   5   2      114.11      112.87     18.41 o 
   8   5   2        1.43       10.91     14.32 o 
   9   5   2      187.28      165.02     18.92 o 
  10   5   2      124.58      100.87     25.23 o 
  11   5   2        0.17        0.47     13.96 o 
  12   5   2        0.66        0.78     26.19 o 
 -12   6   2      248.23      152.19     40.77 o 
 -11   6   2      345.37      341.36     39.60 o 
 -10   6   2      322.64      307.13     37.61 o 
  -9   6   2      955.97      874.96     60.55 o 
  -8   6   2     1620.56     1659.78     66.46 o 
  -7   6   2     1512.54     1605.49     52.62 o 
  -6   6   2     1809.63     1847.63     61.52 o 
  -5   6   2     1930.49     1980.97     52.02 o 
  -4   6   2     2285.94     2313.78     61.19 o 
  -3   6   2     3211.51     3253.48     79.01 o 
  -2   6   2     2966.43     2982.90     59.02 o 
  -1   6   2     2580.39     2569.18     59.91 o 
   0   6   2     2374.15     2209.34     43.58 o 
   1   6   2     1543.88     1431.24     31.13 o 
   2   6   2     2009.35     2015.64     43.81 o 
   3   6   2     3182.88     3176.96     74.93 o 
   4   6   2     3114.65     3139.85     88.65 o 
   5   6   2     1847.79     1915.36     54.55 o 
   6   6   2     1084.24     1119.33     36.15 o 
   7   6   2     1078.42     1102.42     37.28 o 
   8   6   2     1206.47     1169.67     47.73 o 
   9   6   2     1076.93     1033.32     45.21 o 
  10   6   2      709.38      642.76     36.89 o 
  11   6   2      209.85      184.61     34.95 o 
 -11   7   2        2.35      -17.56     33.74 o 
 -10   7   2        5.43       33.36     31.06 o 
  -9   7   2       36.57       38.19     19.29 o 
  -8   7   2       21.09       27.02     15.34 o 
  -7   7   2        0.05        6.82     12.43 o 
  -6   7   2       54.08       44.23     11.06 o 
  -5   7   2       19.85       46.43     11.57 o 
  -4   7   2        2.35       14.35     10.81 o 
  -3   7   2       19.64       19.55      7.18 o 
  -2   7   2        0.09        1.36      3.66 o 
  -1   7   2      142.40      151.97     16.37 o 
   0   7   2        0.01       -5.55      5.55 o 
   1   7   2      285.95      285.86     14.37 o 
   2   7   2      345.97      332.25     11.80 o 
   3   7   2      121.78      116.42      9.82 o 
   4   7   2      131.07      112.43     11.35 o 
   5   7   2      149.02      145.04     20.46 o 
   6   7   2        1.29       -2.36     10.48 o 
   7   7   2       41.62       39.82     11.80 o 
   8   7   2       33.16       21.93     12.03 o 
   9   7   2       38.02        6.82     17.36 o 
  10   7   2       33.33       19.98     22.45 o 
  11   7   2       39.66       -8.92     42.28 o 
 -10   8   2      261.03      221.37     32.76 o 
  -9   8   2      519.35      485.00     44.56 o 
  -8   8   2      634.44      625.69     49.15 o 
  -7   8   2      184.70      195.48     27.85 o 
  -6   8   2      499.45      522.90     30.37 o 
  -5   8   2      438.98      476.53     26.04 o 
  -4   8   2      722.35      727.67     32.30 o 
  -3   8   2     2577.77     2611.76     56.26 o 
  -2   8   2     1533.15     1619.89     41.12 o 
  -1   8   2     1209.51     1173.05     33.02 o 
   0   8   2     1013.97     1007.66     33.71 o 
   1   8   2      556.57      544.18     23.87 o 
   2   8   2     2637.62     2722.82     70.24 o 
   3   8   2     1961.84     1926.62     42.84 o 
   4   8   2     1068.15     1103.28     32.55 o 
   5   8   2     1072.10     1092.98     40.23 o 
   6   8   2      336.12      323.55     19.00 o 
   7   8   2      637.04      633.78     31.02 o 
   8   8   2      779.43      769.11     98.88 o 
   9   8   2      334.96      308.55     27.92 o 
  10   8   2      493.33      495.30     48.22 o 
 -10   9   2       23.45       22.99     34.14 o 
  -9   9   2        2.67        7.48     55.92 o 
  -8   9   2       50.69       14.81     25.19 o 
  -7   9   2        9.19       -3.98     21.67 o 
  -6   9   2        9.29       -7.79     17.05 o 
  -5   9   2       13.59       15.43     13.76 o 
  -4   9   2       30.59       35.21     12.36 o 
  -3   9   2       21.75       30.00      9.76 o 
  -2   9   2       45.98       51.18     13.64 o 
  -1   9   2       13.85        2.35      8.05 o 
   0   9   2      169.55      170.82     17.28 o 
   1   9   2        2.37        1.36      9.64 o 
   2   9   2       45.51       46.37     11.57 o 
   3   9   2        3.04       -2.85      5.46 o 
   4   9   2       50.97       50.58     10.23 o 
   5   9   2       18.58       -0.84     11.57 o 
   6   9   2      129.69      130.99     15.89 o 
   7   9   2       17.33        0.58     16.37 o 
   8   9   2        6.87       -0.09     25.23 o 
   9   9   2        5.18       33.90     28.70 o 
  -9  10   2      382.77      417.95     54.17 o 
  -8  10   2      469.97      410.05     47.96 o 
  -7  10   2      158.16      125.68     28.93 o 
  -6  10   2      223.69      219.47     33.74 o 
  -5  10   2      972.21     1013.55     46.86 o 
  -4  10   2      819.60      892.23     44.22 o 
  -3  10   2      479.03      514.63     57.96 o 
  -2  10   2      776.21      810.32     36.14 o 
  -1  10   2      603.61      558.66     39.55 o 
   0  10   2      432.64      425.79     27.00 o 
   1  10   2     1113.91     1113.18     44.23 o 
   2  10   2     1127.07     1140.80     42.40 o 
   3  10   2      444.63      451.00     30.81 o 
   4  10   2      505.48      484.77     21.30 o 
   5  10   2      847.38      847.55     32.21 o 
   6  10   2      656.64      674.05     38.57 o 
   7  10   2      447.74      498.88     48.42 o 
   8  10   2      498.69      441.96     40.56 o 
  -8  11   2        6.83       23.43     44.83 o 
  -7  11   2        7.86       -2.29     70.24 o 
  -6  11   2       55.09       44.29     31.44 o 
  -5  11   2       38.05       18.04     30.69 o 
  -4  11   2        0.14      -13.64     34.78 o 
  -3  11   2       23.81       19.04     11.76 o 
  -2  11   2        8.11        1.70     22.20 o 
  -1  11   2        4.59       14.43     39.55 o 
   0  11   2       18.09       13.60     38.87 o 
   1  11   2       65.10       98.50     38.19 o 
   2  11   2       99.77       64.27     36.14 o 
   3  11   2      407.71      365.82     38.01 o 
   4  11   2        2.04        5.00     12.20 o 
   5  11   2        4.45      -11.93     16.65 o 
   6  11   2        1.70       25.53     32.41 o 
   7  11   2       16.29       15.13     34.68 o 
  -6  12   2      467.98      501.90     54.97 o 
  -5  12   2      599.39      513.31     79.78 o 
  -4  12   2      420.71      444.83     47.96 o 
  -3  12   2      217.76      240.67     35.19 o 
  -2  12   2      857.48      859.23     66.76 o 
  -1  12   2      652.40      704.96     52.23 o 
   0  12   2      332.48      388.20     45.81 o 
   1  12   2      775.08      829.38    107.74 o 
   2  12   2      506.63      508.17     48.35 o 
   3  12   2      432.83      469.81     64.78 o 
   4  12   2      532.21      575.27     96.15 o 
   5  12   2      426.64      394.44     49.66 o 
   6  12   2      427.37      421.82     50.68 o 
  -3  13   2        2.78       -0.52     40.37 o 
  -2  13   2       47.81       68.04     35.33 o 
  -1  13   2       30.12       -1.20     30.74 o 
   0  13   2       17.55       23.98     30.80 o 
   1  13   2       42.61       32.13     36.89 o 
   2  13   2        3.42      -22.81     30.74 o 
   3  13   2        0.40      -15.00     38.19 o 
 -13   1   3      396.63      473.79     55.31 o 
 -12   1   3      425.75      535.35     51.66 o 
 -11   1   3      679.47      732.59     55.53 o 
 -10   1   3      983.67      926.00     47.05 o 
  -9   1   3     1143.74     1221.93     47.25 o 
  -8   1   3     1265.21     1362.42     49.07 o 
  -7   1   3     1834.52     1915.57     56.29 o 
  -6   1   3     3202.77     3434.25    100.76 o 
  -5   1   3     2308.42     2195.68     68.87 o 
  -4   1   3      940.59      811.77     62.74 o 
  -3   1   3     1896.13     1815.07    121.38 o 
  -2   1   3     3414.15     3225.09    103.65 o 
  -1   1   3     4024.92     3814.91     78.97 o 
   0   1   3     5128.34     4869.29     83.31 o 
   1   1   3     6523.32     6096.28    107.04 o 
   3   1   3      744.29      635.53     25.91 o 
   4   1   3     3585.00     3481.25     88.72 o 
   5   1   3     2477.85     2422.72     64.42 o 
   6   1   3     1719.25     1664.34     46.59 o 
   7   1   3     2030.53     2033.40     60.73 o 
   8   1   3      751.38      776.22     34.29 o 
   9   1   3      382.54      386.57     17.82 o 
  10   1   3      513.61      503.12     25.54 o 
  11   1   3      448.74      441.28     30.02 o 
 -13   2   3        0.03       40.91     55.92 o 
 -12   2   3       51.13      102.51     32.21 o 
 -11   2   3       17.80       36.77     22.09 o 
 -10   2   3       16.25       37.69     62.05 o 
  -9   2   3      198.21      199.74     20.18 o 
  -8   2   3        6.92        9.55      9.64 o 
  -7   2   3       79.44       85.42     16.37 o 
  -6   2   3        1.47        1.87      9.12 o 
  -5   2   3       20.10       15.55      7.18 o 
  -4   2   3      662.56      802.07     26.95 o 
  -3   2   3       20.41       22.03      6.21 o 
  -2   2   3       12.69       21.22     15.68 o 
  -1   2   3     1138.28     1195.38     25.07 o 
   0   2   3       16.41       11.70      2.89 o 
   1   2   3     2022.37     2119.60     51.82 o 
   2   2   3      765.86      793.89     15.34 o 
   3   2   3       52.58       58.77      3.86 o 
   4   2   3       20.61       24.04      2.89 o 
   5   2   3      756.49      822.15     22.12 o 
   6   2   3       80.27       82.70      6.82 o 
   7   2   3       62.17       72.23     13.64 o 
   8   2   3      102.24      106.68      9.55 o 
   9   2   3       26.87       16.37      8.15 o 
  10   2   3        1.06       -9.12      9.12 o 
  11   2   3      136.48       92.49     19.00 o 
 -12   3   3      361.09      348.47     46.17 o 
 -11   3   3      429.16      430.58     66.83 o 
 -10   3   3      780.24      797.83     79.10 o 
  -9   3   3      477.38      526.03     30.68 o 
  -8   3   3      186.58      193.39     16.39 o 
  -7   3   3     1139.42     1155.99     49.10 o 
  -6   3   3     3266.51     3414.37     95.68 o 
  -5   3   3     3689.53     3793.98    102.21 o 
  -4   3   3     4270.95     4625.18    124.13 o 
  -3   3   3     4303.30     4433.34    112.04 o 
  -2   3   3     2281.32     2110.42     52.94 o 
  -1   3   3     3001.92     2944.70     63.07 o 
   0   3   3     8383.53     8310.23    128.65 o 
   1   3   3     5672.04     5403.93     91.36 o 
   2   3   3     2866.21     2714.62     59.42 o 
   3   3   3     2134.26     2029.75     45.42 o 
   4   3   3     1705.59     1672.85     37.36 o 
   5   3   3     2908.29     3014.95     76.17 o 
   6   3   3     2664.13     2729.63     65.17 o 
   7   3   3     1506.26     1613.54     45.44 o 
   8   3   3     1083.82     1106.23     35.92 o 
   9   3   3      934.19      939.56     36.08 o 
  10   3   3     1252.80     1244.00     50.04 o 
  11   3   3     1133.97     1082.86    103.65 o 
 -12   4   3        5.92       -8.86     27.00 o 
 -11   4   3        7.36      -22.65     30.00 o 
 -10   4   3       15.30       31.58     27.47 o 
  -9   4   3       34.44      -13.94     15.68 o 
  -8   4   3      269.91      263.61     38.87 o 
  -7   4   3      409.37      465.94     24.46 o 
  -6   4   3        9.93       13.77     10.09 o 
  -5   4   3        5.20       15.96      8.15 o 
  -4   4   3       76.85       88.27     11.06 o 
  -3   4   3       18.09       31.33     20.46 o 
  -2   4   3      139.58      194.75     26.59 o 
  -1   4   3      723.38      839.35     19.21 o 
   0   4   3      590.02      658.83     25.91 o 
   1   4   3     1869.38     1908.55     45.01 o 
   2   4   3      227.51      236.22      9.12 o 
   3   4   3      585.65      647.54     58.64 o 
   4   4   3       23.54       35.30      9.55 o 
   5   4   3       49.35       47.85      6.75 o 
   6   4   3       11.91       23.18      7.71 o 
   7   4   3      131.63      130.18     10.09 o 
   8   4   3       72.61       71.81     17.05 o 
   9   4   3      231.81      188.16     35.46 o 
  10   4   3       13.38        1.79     13.37 o 
  11   4   3       49.96       31.63     19.75 o 
 -12   5   3      351.60      279.61     51.12 o 
 -11   5   3      420.30      481.06     52.23 o 
 -10   5   3      607.82      639.27     55.23 o 
  -9   5   3      911.84      821.08    115.24 o 
  -8   5   3      555.68      509.75     35.33 o 
  -7   5   3      471.69      458.88     25.98 o 
  -6   5   3     1499.94     1567.15     64.10 o 
  -5   5   3     2983.23     3047.93     81.45 o 
  -4   5   3     1990.99     2068.22     56.89 o 
  -3   5   3     1803.97     1830.15     51.83 o 
  -2   5   3     2916.30     2827.97     62.05 o 
  -1   5   3     1377.10     1286.09     29.48 o 
   0   5   3     2660.51     2608.63     57.32 o 
   1   5   3     6223.89     6031.42    110.99 o 
   2   5   3     4643.66     4537.90     89.62 o 
   3   5   3     3922.92     3974.40     77.66 o 
   4   5   3     3395.17     3480.10     70.64 o 
   5   5   3     2392.21     2466.72     57.76 o 
   6   5   3     1351.92     1376.87     63.42 o 
   7   5   3     1238.56     1303.41     50.60 o 
   8   5   3     1743.23     1814.19     58.45 o 
   9   5   3      749.68      744.01     32.41 o 
  10   5   3      378.36      388.76     30.69 o 
  11   5   3      623.08      536.29     45.74 o 
 -11   6   3        7.85       18.34     23.26 o 
 -10   6   3        6.38       -7.40     29.32 o 
  -9   6   3       14.68       13.22     18.79 o 
  -8   6   3      133.03      134.15     21.22 o 
  -7   6   3      255.56      277.98     22.50 o 
  -6   6   3      425.60      417.45     25.98 o 
  -5   6   3        1.84       19.78      9.50 o 
  -4   6   3      100.69      115.35     14.92 o 
  -3   6   3       24.78       23.53      7.54 o 
  -2   6   3      114.97      118.24      8.15 o 
  -1   6   3      105.73      112.11      7.54 o 
   0   6   3        0.21        4.36      6.81 o 
   1   6   3      403.39      389.65     12.43 o 
   2   6   3       22.69        9.92      5.24 o 
   3   6   3      275.08      268.26     11.06 o 
   4   6   3        0.00       -6.08      6.21 o 
   5   6   3       32.36       36.21      9.50 o 
   6   6   3        0.17       -5.46     12.27 o 
   7   6   3       81.03       75.31     13.40 o 
   8   6   3        0.03       14.24     12.99 o 
   9   6   3       18.41       12.27     11.57 o 
  10   6   3       79.16       66.62     40.23 o 
  11   6   3        0.08       -7.16     22.20 o 
 -11   7   3      181.33       99.41     57.96 o 
 -10   7   3      466.76      407.93     54.00 o 
  -9   7   3      762.05      711.86     54.06 o 
  -8   7   3     1054.08     1120.63     76.37 o 
  -7   7   3      810.02      823.25     36.00 o 
  -6   7   3      348.96      347.06     24.11 o 
  -5   7   3      691.74      710.33     37.50 o 
  -4   7   3     1836.48     1885.56     63.99 o 
  -3   7   3     2252.11     2305.97     52.05 o 
  -2   7   3     1880.50     2005.53     45.74 o 
  -1   7   3     1040.79     1010.85     28.75 o 
   0   7   3      741.26      687.89     34.78 o 
   1   7   3     2354.06     2374.71     54.72 o 
   2   7   3     2914.38     3002.25     66.35 o 
   3   7   3     1332.21     1343.76     30.37 o 
   4   7   3      751.00      775.08     22.65 o 
   5   7   3      727.46      723.35     24.20 o 
   6   7   3     1160.14     1207.77     49.78 o 
   7   7   3     1388.67     1454.20     45.69 o 
   8   7   3      836.63      821.56     33.01 o 
   9   7   3      422.65      428.67     28.88 o 
  10   7   3      197.80      216.66     31.24 o 
 -10   8   3        1.57      -15.27     28.64 o 
  -9   8   3        2.50        0.45     34.10 o 
  -8   8   3        0.65       11.49     22.52 o 
  -7   8   3        9.48       23.96     29.32 o 
  -6   8   3      217.20      200.64     23.20 o 
  -5   8   3       24.55       44.28     16.31 o 
  -4   8   3       72.31       52.70      8.15 o 
  -3   8   3       12.66        9.86      5.78 o 
  -2   8   3       19.43       11.41      9.55 o 
  -1   8   3       19.35       28.79      8.52 o 
   0   8   3       92.32       79.18     12.99 o 
   1   8   3       22.00       23.01     11.45 o 
   2   8   3      360.34      365.74     12.78 o 
   3   8   3       37.97       32.65      8.15 o 
   4   8   3      242.01      220.55     12.43 o 
   5   8   3       28.99       48.30     14.32 o 
   6   8   3       45.14       45.89     12.03 o 
   7   8   3        7.38       16.59     11.10 o 
   8   8   3        4.88       -2.73     14.37 o 
   9   8   3        7.42        8.86     19.29 o 
  10   8   3       15.10       66.40     25.60 o 
  -9   9   3      590.24      576.42     58.60 o 
  -8   9   3      399.08      375.76     44.83 o 
  -7   9   3      206.59      225.62     31.78 o 
  -6   9   3      880.12      926.77     85.24 o 
  -5   9   3     1060.56     1120.84     54.55 o 
  -4   9   3      766.42      778.52     27.28 o 
  -3   9   3      951.45      919.94     48.42 o 
  -2   9   3      845.85      837.57     34.10 o 
  -1   9   3     1256.09     1345.57     42.92 o 
   0   9   3     1141.45     1154.86     42.40 o 
   1   9   3      681.63      698.00     32.30 o 
   2   9   3      597.51      590.90     29.31 o 
   3   9   3      276.29      274.40     12.78 o 
   4   9   3      370.24      360.13     18.32 o 
   5   9   3      545.41      545.35     22.65 o 
   6   9   3      530.90      535.38     42.96 o 
   7   9   3      560.49      528.35     30.09 o 
   8   9   3      445.01      383.53     40.91 o 
   9   9   3      448.43      422.32     41.08 o 
  -8  10   3       12.02       46.48     39.57 o 
  -7  10   3       13.72       35.69     25.19 o 
  -6  10   3        9.75       13.64     27.28 o 
  -5  10   3      114.46       96.18     21.14 o 
  -4  10   3      200.86      163.77     23.33 o 
  -3  10   3       69.83       48.67     23.87 o 
  -2  10   3       46.86       42.91     14.08 o 
  -1  10   3       17.27       17.96     13.76 o 
   0  10   3       15.18       -8.23     14.74 o 
   1  10   3       93.15       87.37     25.91 o 
   2  10   3       31.19       28.98     19.09 o 
   3  10   3       65.09       38.27     13.84 o 
   4  10   3        0.35       -6.60      8.25 o 
   5  10   3        0.06      -10.81     10.81 o 
   6  10   3       29.45       31.15     14.92 o 
   7  10   3       33.59       27.28     17.36 o 
   8  10   3        0.07       26.20     34.78 o 
  -7  11   3      313.16      249.72     40.50 o 
  -6  11   3      206.95      210.03     37.00 o 
  -5  11   3      613.54      651.28     62.74 o 
  -4  11   3      604.54      685.07     63.42 o 
  -3  11   3      356.95      361.96     29.75 o 
  -2  11   3      549.75      595.60     36.00 o 
  -1  11   3      409.79      437.45     38.83 o 
   0  11   3      301.12      294.77     42.96 o 
   1  11   3      950.26      937.48     60.18 o 
   2  11   3     1246.75     1222.82     72.15 o 
   3  11   3      477.18      441.49     64.78 o 
   4  11   3      435.31      482.05     34.49 o 
   5  11   3      728.00      665.05     81.83 o 
   6  11   3      376.34      422.08     38.28 o 
   7  11   3      270.09      217.85     42.96 o 
  -5  12   3        5.81       13.01     30.10 o 
  -4  12   3        0.08      -15.50     30.37 o 
  -3  12   3       20.91       66.73     27.52 o 
  -2  12   3       20.78       -7.77     23.88 o 
  -1  12   3       13.58      -31.44     31.44 o 
   0  12   3       14.48      -27.57     38.19 o 
   1  12   3       13.67       27.12     28.64 o 
   2  12   3       51.24       34.61     28.84 o 
   3  12   3       34.84       30.28     27.23 o 
   4  12   3        5.38       26.45     47.05 o 
   5  12   3       16.31        8.54     36.04 o 
  -2  13   3      501.38      424.47     56.80 o 
  -1  13   3      483.19      458.85     54.55 o 
   0  13   3      490.84      442.46     70.24 o 
   1  13   3      263.63      315.03     50.68 o 
   2  13   3      350.53      387.06     53.46 o 
 -12   0   4      467.68      394.14     57.28 o 
 -11   0   4      619.24      676.45     81.83 o 
 -10   0   4      226.23      285.04     54.55 o 
  -9   0   4     1441.01     1568.38     85.92 o 
  -8   0   4     1604.28     1790.68     81.83 o 
  -7   0   4     1347.15     1571.11     69.55 o 
  -6   0   4     2651.63     2891.27    118.65 o 
  -5   0   4     1473.23     1595.66     72.28 o 
  -4   0   4     3426.44     3765.48    145.93 o 
  -3   0   4     5668.84     5382.95    189.57 o 
  -2   0   4     2133.59     1961.16     64.10 o 
  -1   0   4     5593.15     5303.85    170.48 o 
   0   0   4     7254.46     7035.89    160.93 o 
   1   0   4     5746.75     5628.44    125.47 o 
   3   0   4     1705.45     1678.85    113.20 o 
   4   0   4     4103.35     4115.97    215.48 o 
   8   0   4      373.53      372.32     17.73 o 
   9   0   4      390.99      392.78     21.82 o 
  10   0   4     1773.32     1652.94    133.65 o 
 -12   1   4        3.71        5.01     23.71 o 
 -11   1   4        7.58        0.00     22.70 o 
 -10   1   4        0.56        8.58     15.64 o 
  -9   1   4       38.62       25.82     21.82 o 
  -8   1   4       33.31       43.12     13.96 o 
  -7   1   4       24.05       22.56     10.48 o 
  -6   1   4        5.13       11.92      9.12 o 
  -5   1   4        0.68       11.99      9.12 o 
  -4   1   4      886.25     1016.32     32.21 o 
  -3   1   4      442.07      449.62     32.73 o 
  -2   1   4       22.45       25.91      5.55 o 
  -1   1   4        3.01        3.70      3.27 o 
   0   1   4       16.23       19.99      3.86 o 
   1   1   4       21.47       20.55      2.89 o 
   2   1   4      128.02      135.04     13.64 o 
   3   1   4       83.60      100.96     16.37 o 
   4   1   4      110.55      110.85     25.23 o 
   7   1   4        0.37       20.00     10.91 o 
   8   1   4        3.03       11.97      4.26 o 
   9   1   4       27.53       42.27      8.86 o 
  10   1   4       38.39       94.03     40.23 o 
 -12   2   4      272.90      213.47     42.71 o 
 -11   2   4      468.84      531.76     60.27 o 
 -10   2   4      701.50      765.07     54.74 o 
  -9   2   4      336.27      384.12     26.95 o 
  -8   2   4      994.70     1056.16     47.73 o 
  -7   2   4     3459.46     3637.27    118.84 o 
  -6   2   4     2067.88     2205.04     70.92 o 
  -5   2   4      643.95      598.46     24.05 o 
  -4   2   4     2574.76     2667.93    113.20 o 
  -3   2   4     3671.80     3894.48    107.95 o 
  -2   2   4     2328.26     2325.08     45.74 o 
  -1   2   4     5386.86     5527.13    105.70 o 
   0   2   4     3496.81     3374.76     50.62 o 
   1   2   4      162.74      116.50      8.18 o 
   2   2   4     2282.40     2140.46     46.78 o 
   3   2   4     6891.55     6755.55    133.04 o 
   4   2   4     2419.03     2349.59     45.19 o 
   5   2   4     1341.98     1359.85     32.62 o 
   6   2   4     2130.24     2191.53     59.26 o 
   7   2   4     1093.84     1104.89     32.05 o 
   8   2   4      888.94      922.92     34.78 o 
   9   2   4     1296.31     1329.16     47.73 o 
  10   2   4      644.66      590.72     39.40 o 
 -12   3   4        0.06      -25.87     27.19 o 
 -11   3   4        2.92       16.97     20.72 o 
 -10   3   4        8.95       36.39     26.47 o 
  -9   3   4        0.61       -1.25     12.03 o 
  -8   3   4        0.39        6.00     24.55 o 
  -7   3   4        0.01       14.21      9.12 o 
  -6   3   4       17.03        7.30      8.15 o 
  -5   3   4       13.22       19.30      9.50 o 
  -4   3   4        1.37        5.15      8.52 o 
  -3   3   4       60.90       86.46      7.54 o 
  -2   3   4      222.79      234.58      9.64 o 
  -1   3   4       64.79       86.90     15.00 o 
   0   3   4       50.31       55.10      5.46 o 
   1   3   4        5.06       10.91      5.46 o 
   2   3   4       19.27       15.95      3.86 o 
   3   3   4     1267.94     1350.31     28.74 o 
   4   3   4      734.80      726.41     17.82 o 
   5   3   4        1.46        2.73      5.46 o 
   6   3   4        1.80        5.46      3.86 o 
   7   3   4       40.65       37.30      6.21 o 
   8   3   4        0.30        1.99      6.21 o 
   9   3   4      197.41      188.95     13.50 o 
  10   3   4       25.35       15.74     11.45 o 
 -12   4   4      110.88       65.96     38.87 o 
 -11   4   4      239.38      233.70     62.05 o 
 -10   4   4      729.33      720.07     64.78 o 
  -9   4   4      336.88      312.10     45.01 o 
  -8   4   4     1042.68     1071.62     50.12 o 
  -7   4   4      820.64      874.06     33.26 o 
  -6   4   4      151.87      172.55     17.36 o 
  -5   4   4     1746.50     1816.49     52.39 o 
  -4   4   4     1612.36     1589.36     73.65 o 
  -3   4   4     1449.77     1499.87     39.55 o 
  -2   4   4     3748.87     3937.35     74.36 o 
  -1   4   4     1157.01     1145.20     36.82 o 
   0   4   4     2118.59     1911.08     37.72 o 
   1   4   4     1949.20     1867.55     35.52 o 
   2   4   4      290.47      257.11     17.73 o 
   3   4   4     3246.45     3228.29     62.82 o 
   4   4   4     3391.47     3381.49     83.19 o 
   5   4   4     2062.53     2176.45     48.10 o 
   6   4   4     2065.81     2202.65     79.78 o 
   7   4   4      841.72      878.68     30.37 o 
   8   4   4      778.00      760.06     30.86 o 
   9   4   4      894.57      903.71     39.40 o 
  10   4   4      916.98      920.34     64.08 o 
 -11   5   4        4.55       25.58     27.52 o 
 -10   5   4        5.12      -21.92     23.33 o 
  -9   5   4        8.56        7.34     18.64 o 
  -8   5   4      211.02      180.33     24.11 o 
  -7   5   4      408.48      445.49     33.41 o 
  -6   5   4      151.63      160.98     16.39 o 
  -5   5   4      609.75      593.11     42.96 o 
  -4   5   4        6.54        9.55      8.68 o 
  -3   5   4        1.52       -0.31      6.21 o 
  -2   5   4       11.60        6.82      6.55 o 
  -1   5   4      127.35      142.63      9.12 o 
   0   5   4      218.99      234.93     15.68 o 
   1   5   4      359.95      373.78     17.05 o 
   2   5   4      120.43      118.83      8.15 o 
   3   5   4       78.77       82.43      7.18 o 
   4   5   4       25.57       18.91     15.00 o 
   5   5   4        1.85       -5.56      6.21 o 
   6   5   4       27.44       15.68      7.71 o 
   7   5   4        0.01       -7.71      7.71 o 
   8   5   4        1.40       -3.23      9.12 o 
   9   5   4        1.09        4.46     10.91 o 
  10   5   4        0.34        8.92     24.55 o 
 -11   6   4      202.94      197.75     64.10 o 
 -10   6   4      364.94      335.25     43.24 o 
  -9   6   4      686.38      669.36     61.23 o 
  -8   6   4      514.99      451.79     40.37 o 
  -7   6   4      459.52      463.88     27.47 o 
  -6   6   4      323.36      334.21     25.23 o 
  -5   6   4      355.99      392.41     23.18 o 
  -4   6   4     1495.34     1446.05     41.38 o 
  -3   6   4     2403.59     2451.58     75.01 o 
  -2   6   4     1702.16     1728.31     44.23 o 
  -1   6   4     1286.92     1304.89     31.33 o 
   0   6   4     1255.89     1309.43     35.01 o 
   1   6   4     1846.65     1877.64     39.95 o 
   2   6   4     3286.64     3354.18     72.42 o 
   3   6   4     2699.94     2815.06     64.58 o 
   4   6   4      826.00      825.47     24.05 o 
   5   6   4      323.65      335.35     14.37 o 
   6   6   4      786.03      837.47     27.88 o 
   7   6   4     1315.52     1351.02     43.64 o 
   8   6   4      950.40      992.56     50.46 o 
   9   6   4      498.67      501.46     45.69 o 
  10   6   4      295.64      390.05     62.74 o 
 -10   7   4        1.44        4.55     28.06 o 
  -9   7   4        5.99       31.83     25.79 o 
  -8   7   4        5.20        1.19     22.12 o 
  -7   7   4       14.45       22.05     20.46 o 
  -6   7   4       48.40       55.03     23.87 o 
  -5   7   4       29.09       31.12     10.09 o 
  -4   7   4       32.87       36.60     12.27 o 
  -3   7   4       30.46       29.52      8.15 o 
  -2   7   4       30.55       23.18      7.71 o 
  -1   7   4       26.02       10.36     12.27 o 
   0   7   4      262.98      256.02     28.64 o 
   1   7   4      325.40      324.33     18.79 o 
   2   7   4      528.33      522.09     17.28 o 
   3   7   4       20.38       19.26      7.02 o 
   4   7   4       38.22       38.86      9.55 o 
   5   7   4       82.67       82.55     10.48 o 
   6   7   4        0.20        2.66     17.73 o 
   7   7   4        4.07       14.42     17.05 o 
   8   7   4       32.40       29.81     13.09 o 
   9   7   4        5.28       30.00     24.55 o 
  10   7   4       63.18      110.47     61.37 o 
 -10   8   4      165.12      180.26     47.66 o 
  -9   8   4      706.38      684.39     62.48 o 
  -8   8   4      877.59      898.85     67.94 o 
  -7   8   4      541.31      519.33     53.87 o 
  -6   8   4      931.49     1012.26     58.83 o 
  -5   8   4     1214.99     1222.73     42.60 o 
  -4   8   4     1837.93     1869.01     52.05 o 
  -3   8   4     1122.92     1166.55     35.33 o 
  -2   8   4      459.01      472.71     22.90 o 
  -1   8   4     1192.51     1232.53     40.93 o 
   0   8   4      640.30      664.89     27.96 o 
   1   8   4     1204.51     1256.16     42.88 o 
   2   8   4     2597.36     2652.59     70.24 o 
   3   8   4      553.82      553.09     20.25 o 
   4   8   4      503.01      549.80     21.93 o 
   5   8   4      809.40      829.68     31.43 o 
   6   8   4      461.23      458.30     21.22 o 
   7   8   4      860.74      891.41     36.61 o 
   8   8   4      797.40      716.68     46.37 o 
   9   8   4      493.56      456.25     39.97 o 
  -9   9   4       15.67       61.90     81.83 o 
  -8   9   4        3.09       -1.84     36.29 o 
  -7   9   4       13.56        1.18     21.83 o 
  -6   9   4        1.49       -7.70     17.82 o 
  -5   9   4       20.66       14.13     10.70 o 
  -4   9   4       17.09        5.66      9.50 o 
  -3   9   4       34.01       43.23     18.41 o 
  -2   9   4       17.33       41.26     15.68 o 
  -1   9   4        0.15        6.14     10.61 o 
   0   9   4        3.73       15.76     14.32 o 
   1   9   4       19.95        6.00     12.03 o 
   2   9   4        7.44        8.18     11.57 o 
   3   9   4        0.08       -1.93      9.55 o 
   4   9   4        2.34        6.94     10.48 o 
   5   9   4       60.91       56.56     12.99 o 
   6   9   4       10.17       -2.30     15.07 o 
   7   9   4        7.65       -8.73     21.14 o 
   8   9   4        1.02       -6.14     22.50 o 
  -8  10   4      431.83      449.44     55.14 o 
  -7  10   4      379.16      314.57     46.17 o 
  -6  10   4      639.32      580.56     65.46 o 
  -5  10   4      788.19      809.21     48.91 o 
  -4  10   4      458.85      483.16     74.33 o 
  -3  10   4      663.07      622.19     39.80 o 
  -2  10   4     1084.99     1098.39     47.93 o 
  -1  10   4      760.90      755.96     41.51 o 
   0  10   4      644.53      665.86     49.66 o 
   1  10   4      873.01      854.10     40.01 o 
   2  10   4      788.67      778.20     71.60 o 
   3  10   4      710.83      714.37     37.46 o 
   4  10   4      654.08      629.66     29.90 o 
   5  10   4      461.72      417.89     26.19 o 
   6  10   4      313.48      334.95     36.83 o 
   7  10   4      276.05      223.79     34.78 o 
  -6  11   4       44.74      -11.51     47.05 o 
  -5  11   4        3.44       -2.36     51.14 o 
  -4  11   4        3.64       32.83     26.95 o 
  -3  11   4       16.73       12.19     22.61 o 
  -2  11   4        3.64       -5.26     20.61 o 
  -1  11   4        7.83       -5.32     21.89 o 
   0  11   4       50.04       65.46     26.59 o 
   1  11   4       22.87       30.98     22.91 o 
   2  11   4        2.32      -20.61     20.61 o 
   3  11   4      128.19      122.72     28.84 o 
   4  11   4      151.15      137.63     23.33 o 
   5  11   4        0.15      -10.97     28.64 o 
   6  11   4       16.98       -1.02     25.22 o 
  -4  12   4      287.69      246.21     48.22 o 
  -3  12   4      317.91      284.25     40.57 o 
  -2  12   4      805.08      861.74     70.76 o 
  -1  12   4      378.61      401.16     51.00 o 
   0  12   4      320.31      289.34     40.57 o 
   1  12   4      550.37      538.32     52.39 o 
   2  12   4      442.73      515.55     80.46 o 
   3  12   4      418.72      461.18     53.36 o 
   4  12   4      306.66      332.20     47.25 o 
 -12   1   5      337.02      337.34     57.96 o 
 -11   1   5      343.58      315.61     35.52 o 
 -10   1   5      507.50      486.72     53.01 o 
  -9   1   5      406.28      430.54     40.37 o 
  -8   1   5      311.57      409.38     27.77 o 
  -7   1   5     1355.77     1476.05     54.00 o 
  -6   1   5     2673.99     2897.18     86.17 o 
  -5   1   5     1715.30     1700.07     55.93 o 
  -4   1   5     1669.96     1742.78     49.66 o 
  -3   1   5     3103.43     3305.25     68.45 o 
  -2   1   5     3204.72     3151.17     67.51 o 
  -1   1   5     3142.11     3012.38     61.09 o 
   0   1   5     4281.97     4183.75     63.03 o 
   1   1   5     3789.38     3706.15     64.59 o 
   2   1   5      959.23      864.91     21.68 o 
   3   1   5     1957.33     2008.72     79.21 o 
   4   1   5     3931.58     4131.13    116.06 o 
   5   1   5     2041.15     2097.46     82.35 o 
   6   1   5     1547.67     1583.20     68.29 o 
   7   1   5     1066.78     1123.57     82.51 o 
 -12   2   5        2.31      -17.67     35.11 o 
 -11   2   5       39.95      -27.30     31.37 o 
 -10   2   5       15.26       23.68     22.46 o 
  -9   2   5        4.27       26.17     23.18 o 
  -8   2   5       49.79       40.91     13.50 o 
  -7   2   5       74.62       74.18     12.99 o 
  -6   2   5      181.28      173.70     26.59 o 
  -5   2   5       68.97       73.06     11.10 o 
  -4   2   5       70.26       70.05      9.12 o 
  -3   2   5      219.09      243.67     12.27 o 
  -2   2   5       49.02       56.40      7.18 o 
  -1   2   5      132.45      132.64      7.71 o 
   0   2   5      406.72      426.25     11.06 o 
   1   2   5      129.08      133.08      6.21 o 
   2   2   5      188.80      180.58     12.27 o 
   3   2   5       67.43       67.08      4.09 o 
   4   2   5      170.74      175.13     26.19 o 
   5   2   5       36.83       42.87     21.19 o 
   6   2   5      418.36      464.99     42.10 o 
   7   2   5        0.21        5.04     23.18 o 
   8   2   5        7.27      -19.09     24.55 o 
 -12   3   5      329.29      316.40     72.28 o 
 -11   3   5      401.99      329.44     52.74 o 
 -10   3   5      407.69      363.51     46.26 o 
  -9   3   5      486.26      446.04    109.10 o 
  -8   3   5      822.80      822.24     38.57 o 
  -7   3   5     1416.47     1464.35     56.26 o 
  -6   3   5     1713.90     1884.36     63.86 o 
  -5   3   5      772.17      811.33     30.27 o 
  -4   3   5      182.72      187.86     11.06 o 
  -3   3   5      533.46      494.74     17.28 o 
  -2   3   5     2044.76     2081.09     53.19 o 
  -1   3   5     2859.64     2926.77     95.47 o 
   0   3   5     2484.83     2435.13     38.01 o 
   1   3   5     1536.26     1450.18     29.01 o 
   2   3   5     1127.26     1095.10     25.22 o 
   3   3   5     1052.06     1046.04     25.02 o 
   4   3   5     2761.46     2857.40     66.46 o 
   5   3   5     2584.92     2606.33     60.69 o 
   6   3   5      580.03      570.30     40.23 o 
   7   3   5      698.97      737.87     22.86 o 
   8   3   5      921.19      900.11     32.73 o 
   9   3   5      348.47      375.05     61.37 o 
 -11   4   5        0.10       14.32     34.72 o 
 -10   4   5       22.97       83.41     42.96 o 
  -9   4   5        9.13        4.95     18.25 o 
  -8   4   5       58.96       41.49     21.44 o 
  -7   4   5       96.65       97.75     19.78 o 
  -6   4   5      289.48      247.85     20.25 o 
  -5   4   5       13.60       27.87     11.06 o 
  -4   4   5        7.88        0.00      7.71 o 
  -3   4   5       15.79       22.93      7.54 o 
  -2   4   5       82.42       87.37     10.91 o 
  -1   4   5        1.06       -5.79      5.79 o 
   0   4   5       55.11       72.51      7.54 o 
   1   4   5       44.46       38.63      5.79 o 
   2   4   5      269.88      261.98     11.06 o 
   3   4   5       15.93       25.27      5.24 o 
   4   4   5        5.59        5.46      4.82 o 
   5   4   5       11.63        7.19     10.91 o 
   6   4   5       38.62       43.68      5.79 o 
   7   4   5        0.98        0.00      4.82 o 
   8   4   5       16.38       13.40      7.82 o 
   9   4   5        0.82      -34.10     34.10 o 
  10   4   5        4.08      -57.28     57.28 o 
  11   4   5        0.84       49.10     53.19 o 
 -11   5   5      121.88       76.37     33.75 o 
 -10   5   5      403.82      360.53     48.49 o 
  -9   5   5      445.81      378.47     42.12 o 
  -8   5   5      365.64      270.31     35.64 o 
  -7   5   5      815.21      883.04     44.32 o 
  -6   5   5     1069.62     1179.69     47.55 o 
  -5   5   5      637.72      648.76     27.18 o 
  -4   5   5      762.65      735.94     24.05 o 
  -3   5   5     1677.55     1742.13     45.29 o 
  -2   5   5     1098.71     1123.56     28.44 o 
  -1   5   5      795.52      785.30     23.08 o 
   0   5   5     2190.37     2243.47     46.70 o 
   1   5   5     1331.49     1380.78     32.73 o 
   2   5   5      700.42      715.90     20.72 o 
   3   5   5      616.17      614.54     19.98 o 
   4   5   5      307.50      326.09     14.47 o 
   5   5   5      707.00      734.50     23.08 o 
   6   5   5     1042.07     1067.70     31.65 o 
   7   5   5      998.82     1041.93     31.65 o 
   8   5   5      719.80      718.27     31.24 o 
   9   5   5      290.50      335.50     60.01 o 
  10   5   5      435.84      355.95     80.46 o 
 -10   6   5        7.44       24.16     26.80 o 
  -9   6   5        1.46      -18.85     23.68 o 
  -8   6   5      107.13      123.26     27.52 o 
  -7   6   5        9.72       34.31     17.65 o 
  -6   6   5       63.00       44.65     18.25 o 
  -5   6   5       34.83       42.40     12.10 o 
  -4   6   5       17.88        9.97      7.54 o 
  -3   6   5       60.81       44.00      9.64 o 
  -2   6   5       59.31       63.00      8.68 o 
  -1   6   5       13.60       25.67      8.15 o 
   0   6   5        5.79       13.81      7.54 o 
   1   6   5      245.93      223.26     12.10 o 
   2   6   5      395.52      362.89     23.18 o 
   3   6   5      152.81      146.46     11.06 o 
   4   6   5      381.06      353.29     16.31 o 
   5   6   5       28.04       27.44      8.86 o 
   6   6   5        0.27        2.05      8.68 o 
   7   6   5        3.13        3.00     10.91 o 
   8   6   5       33.54        9.55     12.54 o 
   9   6   5       23.82       46.37     54.55 o 
  10   6   5        9.60      -64.10     64.10 o 
 -10   7   5      414.55      399.97     63.65 o 
  -9   7   5      420.37      394.44     46.86 o 
  -8   7   5      331.53      332.94     47.05 o 
  -7   7   5      175.38      203.42     38.25 o 
  -6   7   5      586.60      617.58     45.01 o 
  -5   7   5     1856.35     1958.82     53.77 o 
  -4   7   5     1349.29     1410.64     84.56 o 
  -3   7   5      690.83      727.34     34.10 o 
  -2   7   5      947.37      983.98     32.30 o 
  -1   7   5      760.31      806.42     29.46 o 
   0   7   5      947.75     1017.85     45.01 o 
   1   7   5     2055.41     2074.68     65.24 o 
   2   7   5     1188.41     1262.76     57.28 o 
   3   7   5      693.07      755.60     23.49 o 
   4   7   5      931.35     1002.57     31.78 o 
   5   7   5      822.40      875.45     28.88 o 
   6   7   5      732.09      793.25     34.78 o 
   7   7   5      577.93      635.46     51.82 o 
   8   7   5      515.68      453.29     53.19 o 
   9   7   5      450.70      417.29     68.87 o 
  -9   8   5        0.08       33.08     38.87 o 
  -8   8   5       13.26       -5.60     35.46 o 
  -7   8   5        2.16       27.93     25.23 o 
  -6   8   5        1.85       15.47     14.51 o 
  -5   8   5      267.16      224.01     20.72 o 
  -4   8   5       96.86       78.25     14.08 o 
  -3   8   5       88.92       83.16     21.82 o 
  -2   8   5       12.90        7.27      9.29 o 
  -1   8   5       17.14       17.35     12.03 o 
   0   8   5        3.00       -3.02     11.06 o 
   1   8   5       38.61       22.21     16.37 o 
   2   8   5        1.09       -2.08      8.86 o 
   3   8   5       91.20       83.69     12.10 o 
   4   8   5        3.30       20.98     12.43 o 
   5   8   5       76.04       56.10     15.89 o 
   6   8   5       33.64       45.54     12.03 o 
   7   8   5        5.86       -2.12     17.04 o 
   8   8   5       19.23       62.06     37.12 o 
  -8   9   5      368.29      302.21     39.50 o 
  -7   9   5      438.78      485.17     53.97 o 
  -6   9   5      393.92      484.91     97.51 o 
  -5   9   5      433.76      414.35     34.27 o 
  -4   9   5      972.10     1016.61    105.01 o 
  -3   9   5      844.75      812.01     33.01 o 
  -2   9   5      749.13      718.78     42.96 o 
  -1   9   5      843.95      793.93     37.28 o 
   0   9   5      393.57      400.06     49.10 o 
   1   9   5     1050.20     1042.91     43.86 o 
   2   9   5     1880.12     2003.71     77.95 o 
   3   9   5     1084.71     1102.17     37.36 o 
   4   9   5      896.59      911.04     34.56 o 
   5   9   5      776.45      730.52     33.59 o 
   6   9   5      572.45      617.79     35.64 o 
   7   9   5      404.27      431.19     31.65 o 
  -7  10   5       11.04       -5.47     37.00 o 
  -6  10   5       12.92       28.94     30.68 o 
  -5  10   5        0.02      -31.11     36.82 o 
  -4  10   5        0.15      -11.14     20.46 o 
  -3  10   5       13.16       -4.25     19.17 o 
  -2  10   5       50.83       52.98     18.64 o 
  -1  10   5       32.02       34.45     27.28 o 
   0  10   5        1.07      -16.06     16.06 o 
   1  10   5       51.65        9.37     25.22 o 
   2  10   5        3.09        7.38     20.18 o 
   3  10   5        7.14        5.94     26.54 o 
   4  10   5        0.34      -10.23     16.39 o 
   5  10   5        3.79       22.09     23.59 o 
   6  10   5       62.40       68.19     26.04 o 
  -5  11   5      508.40      425.26     75.01 o 
  -4  11   5      315.72      314.51     42.91 o 
  -3  11   5      424.91      427.97     50.46 o 
  -2  11   5      630.43      475.15     48.93 o 
  -1  11   5      688.03      791.70     67.02 o 
   0  11   5      638.75      624.18     66.83 o 
   1  11   5      364.39      311.67     36.49 o 
   2  11   5      303.16      329.85     44.23 o 
   3  11   5      356.27      339.40     45.69 o 
   4  11   5      358.44      395.32     47.15 o 
  -2  12   5       32.88        6.12     41.60 o 
  -1  12   5        0.47       13.82     28.58 o 
   0  12   5        1.32        5.18     52.51 o 
   1  12   5       21.10       62.52     39.32 o 
 -11   0   6      203.75      244.12     66.83 o 
 -10   0   6      364.44      385.96     58.64 o 
  -9   0   6      578.65      523.70     73.65 o 
  -8   0   6      150.77      195.02     36.82 o 
  -7   0   6     1236.97     1414.27     65.46 o 
  -6   0   6     1328.46     1404.72     75.01 o 
  -5   0   6      231.55      233.21     19.09 o 
  -4   0   6     1757.91     1768.86     73.65 o 
  -3   0   6     1583.26     1571.11     53.19 o 
  -2   0   6      846.04      773.28     27.28 o 
  -1   0   6     3218.14     3356.33     96.83 o 
   0   0   6     1693.42     1715.67     43.64 o 
   1   0   6      471.87      422.78     19.09 o 
   2   0   6      863.02      807.37     31.37 o 
   3   0   6     2390.94     2352.57    107.74 o 
   4   0   6     2597.66     2636.24    130.93 o 
   5   0   6     1109.49     1187.88     88.65 o 
   6   0   6     2499.24     2606.24    133.65 o 
   7   0   6     1868.95     2092.08    152.75 o 
   8   0   6      286.76      295.95     58.64 o 
   9   0   6      957.30      945.12    110.47 o 
  10   0   6      703.75      660.08     84.56 o 
 -11   1   6       11.68        0.68     28.07 o 
 -10   1   6        0.71       16.34     47.05 o 
  -9   1   6        2.53       15.13     24.47 o 
  -8   1   6       50.63       46.98     17.28 o 
  -7   1   6        1.52       12.27     12.54 o 
  -6   1   6       17.35       26.18     14.92 o 
  -5   1   6        0.46        8.33      9.12 o 
  -4   1   6      224.64      218.63     13.96 o 
  -3   1   6      414.21      401.72     31.37 o 
  -2   1   6        0.21       -0.37      5.24 o 
  -1   1   6       12.33       19.09      6.75 o 
   0   1   6        4.20        4.24      4.26 o 
   1   1   6       61.55       57.28      5.24 o 
   2   1   6       60.29       63.00      4.82 o 
   3   1   6       10.89       36.03     25.91 o 
   4   1   6       31.54       63.62     45.69 o 
   5   1   6       20.44       65.05     28.17 o 
   6   1   6       48.07      157.44    100.24 o 
   7   1   6       49.71      117.82     32.02 o 
   8   1   6       39.33       28.53     49.78 o 
   9   1   6        7.41       25.88     60.69 o 
  10   1   6       10.24      -24.26     36.57 o 
 -11   2   6      273.83      241.29     46.37 o 
 -10   2   6      341.50      389.92     52.05 o 
  -9   2   6      405.19      385.33     49.78 o 
  -8   2   6      809.48      836.37     62.04 o 
  -7   2   6      609.49      605.75     34.68 o 
  -6   2   6      291.38      315.38     24.46 o 
  -5   2   6      912.46      904.25     30.37 o 
  -4   2   6     1802.79     1872.70     43.86 o 
  -3   2   6     1288.56     1305.35     34.10 o 
  -2   2   6     1320.53     1304.49     32.79 o 
  -1   2   6     1810.50     1820.46     40.01 o 
   0   2   6     1655.45     1613.01     32.76 o 
   1   2   6     1995.95     1999.98     40.47 o 
   2   2   6     1980.80     2001.58     46.76 o 
   3   2   6     1290.19     1243.35     93.42 o 
   4   2   6     1303.52     1337.14     65.21 o 
   5   2   6     1196.61     1282.03     71.36 o 
   6   2   6      723.24      716.19     67.51 o 
   7   2   6      745.35      784.36     57.77 o 
   8   2   6      647.21      636.56     53.36 o 
   9   2   6      413.15      399.33     53.04 o 
  10   2   6      596.85      605.57     64.45 o 
 -11   3   6       37.10      109.10     66.83 o 
 -10   3   6        3.66       35.00     28.48 o 
  -9   3   6        0.20       48.51     28.64 o 
  -8   3   6       14.26       11.92     21.93 o 
  -7   3   6       89.42       87.14     25.23 o 
  -6   3   6       65.11       61.30     12.99 o 
  -5   3   6      418.57      412.46     24.55 o 
  -4   3   6        0.81        1.74      8.05 o 
  -3   3   6       58.20       50.35     10.09 o 
  -2   3   6       36.37       39.74      8.68 o 
  -1   3   6       44.15       36.48     12.96 o 
   0   3   6        5.82       -1.36      5.79 o 
   1   3   6      185.10      186.40     13.64 o 
   2   3   6        0.01        1.36      6.14 o 
   3   3   6      141.54      130.27      9.55 o 
   4   3   6      227.58      203.69     13.73 o 
   5   3   6      169.73      134.76     30.00 o 
   6   3   6       13.66       15.20     18.58 o 
   7   3   6        0.17      -16.98     22.28 o 
   8   3   6       16.53       38.57     26.64 o 
   9   3   6       18.03       70.19     35.92 o 
  10   3   6        1.81       44.97     36.97 o 
 -10   4   6      423.20      438.90     54.74 o 
  -9   4   6      226.46      214.01     61.37 o 
  -8   4   6      812.52      725.69     66.83 o 
  -7   4   6      691.74      679.83     47.14 o 
  -6   4   6      847.50      828.30     33.74 o 
  -5   4   6     1382.14     1417.77     85.92 o 
  -4   4   6      821.39      819.54     41.60 o 
  -3   4   6     1810.28     1816.84     45.80 o 
  -2   4   6     1309.37     1405.48     49.78 o 
  -1   4   6      476.03      464.09     15.89 o 
   0   4   6     1851.05     1983.97     49.49 o 
   1   4   6     1014.66     1063.38     26.99 o 
   2   4   6     1581.77     1544.39     39.95 o 
   3   4   6     2977.79     3076.15     83.38 o 
   4   4   6      298.22      310.09     14.32 o 
   5   4   6       86.32      102.45      6.75 o 
   6   4   6      524.05      532.55     27.96 o 
   7   4   6      588.50      675.02     47.15 o 
   8   4   6      755.74      763.09     71.60 o 
   9   4   6      447.79      473.03     55.29 o 
  10   4   6      232.49      290.45     64.42 o 
 -10   5   6        5.08        0.25     28.84 o 
  -9   5   6        3.49        7.08     34.29 o 
  -8   5   6        5.14       37.42     21.62 o 
  -7   5   6        2.17        3.23     22.50 o 
  -6   5   6       41.23       40.33     13.40 o 
  -5   5   6        8.76       14.51     10.48 o 
  -4   5   6      241.58      227.65     16.31 o 
  -3   5   6      162.34      170.35     13.96 o 
  -2   5   6       15.02       20.61      8.52 o 
  -1   5   6        0.23       -7.18      7.18 o 
   0   5   6       12.33       23.79      8.52 o 
   1   5   6        2.69       10.18     10.91 o 
   2   5   6        1.76        5.84      6.82 o 
   3   5   6       96.30       79.95     15.00 o 
   4   5   6       58.81       53.19      8.15 o 
   5   5   6      134.66      128.21      9.64 o 
   6   5   6       19.17       12.96      6.75 o 
   7   5   6       32.31       64.10     26.80 o 
   8   5   6        0.32      -26.74     26.74 o 
   9   5   6       42.12      -11.44     35.01 o 
  -9   6   6      455.69      495.12     95.47 o 
  -8   6   6      428.35      422.76     81.15 o 
  -7   6   6      484.58      461.04     45.80 o 
  -6   6   6      484.05      430.03     34.29 o 
  -5   6   6     1412.34     1447.95     50.46 o 
  -4   6   6     2039.45     2068.85     65.17 o 
  -3   6   6      598.28      642.20     34.78 o 
  -2   6   6      275.95      269.98     16.06 o 
  -1   6   6      720.46      756.76     25.98 o 
   0   6   6      857.01      849.99     32.02 o 
   1   6   6     1158.58     1177.31     53.87 o 
   2   6   6     1235.20     1346.20     45.69 o 
   3   6   6      431.84      437.73     31.37 o 
   4   6   6      376.03      369.89     25.91 o 
   5   6   6      988.77     1001.58     35.19 o 
   6   6   6     1035.93      992.87     38.28 o 
   7   6   6      606.51      649.67     53.97 o 
   8   6   6      380.55      439.40     85.92 o 
   9   6   6      299.95      248.69     48.52 o 
  -9   7   6        0.28       -0.94     45.01 o 
  -8   7   6       39.81        4.47     26.87 o 
  -7   7   6      100.13       53.84     27.19 o 
  -6   7   6       11.26      -11.39     15.07 o 
  -5   7   6       59.00       30.26     18.77 o 
  -4   7   6      125.07       93.74     15.72 o 
  -3   7   6       91.70       85.60     14.21 o 
  -2   7   6        2.42       15.68     11.57 o 
  -1   7   6       88.30       77.63     12.99 o 
   0   7   6        0.63       -1.82     10.09 o 
   1   7   6       43.14       41.82     12.99 o 
   2   7   6      279.82      266.01     16.39 o 
   3   7   6      311.44      286.69     15.72 o 
   4   7   6       73.76       64.12     16.37 o 
   5   7   6       32.69       37.73     12.99 o 
   6   7   6        2.55       -3.41     13.50 o 
   7   7   6        1.32      -13.99     33.18 o 
   8   7   6        6.59      -11.26     41.17 o 
  -8   8   6      158.73      142.29     42.88 o 
  -7   8   6       94.05      148.50     40.27 o 
  -6   8   6      244.73      247.39     37.02 o 
  -5   8   6      300.37      285.07     37.50 o 
  -4   8   6      630.37      617.16     34.68 o 
  -3   8   6      626.82      628.40     30.14 o 
  -2   8   6      907.36      941.45     41.56 o 
  -1   8   6      962.85     1027.91     38.57 o 
   0   8   6      459.81      500.89     25.82 o 
   1   8   6     1227.06     1232.16     52.50 o 
   2   8   6     1074.25     1043.47     40.95 o 
   3   8   6      466.61      471.42     23.14 o 
   4   8   6      772.02      814.09     30.81 o 
   5   8   6      438.22      420.57     24.58 o 
   6   8   6      496.67      535.81     31.43 o 
   7   8   6      759.13      766.59     70.24 o 
  -7   9   6        8.80       11.59     30.37 o 
  -6   9   6       20.99       64.15     27.47 o 
  -5   9   6        0.96      -15.56     20.18 o 
  -4   9   6       10.73        7.59     28.17 o 
  -3   9   6       22.17       41.34     21.82 o 
  -2   9   6       12.86       -0.04     17.36 o 
  -1   9   6       16.98       -9.92     15.37 o 
   0   9   6      121.71      124.22     51.82 o 
   1   9   6        6.50       -3.41     21.19 o 
   2   9   6       80.97       49.78     16.65 o 
   3   9   6       28.11       44.78     16.90 o 
   4   9   6       18.72       24.25     37.50 o 
   5   9   6        7.48        8.71     18.64 o 
   6   9   6        0.64       31.59     35.01 o 
  -5  10   6      313.31      333.25     59.33 o 
  -4  10   6      451.22      501.59     50.43 o 
  -3  10   6      422.93      385.51    108.42 o 
  -2  10   6      424.07      397.68     48.42 o 
  -1  10   6      423.58      364.59     32.11 o 
   0  10   6      331.88      375.46     38.25 o 
   1  10   6      471.65      477.17     49.18 o 
   2  10   6      781.30      783.29     55.91 o 
   3  10   6      485.35      415.81     62.05 o 
   4  10   6      225.19      159.31     29.40 o 
  -3  11   6        8.40      -29.85     29.85 o 
  -2  11   6       11.82      -27.51     27.51 o 
  -1  11   6        1.36      -15.24     24.24 o 
   0  11   6        4.05       -2.32     25.19 o 
   1  11   6        1.94      -20.31     31.24 o 
   2  11   6        2.63       47.28     35.01 o 
 -10   1   7      216.32      254.28     43.58 o 
  -9   1   7      223.58      243.42     29.95 o 
  -8   1   7      419.58      418.71     44.23 o 
  -7   1   7     1122.04     1192.74     82.67 o 
  -6   1   7      860.75      932.06     43.58 o 
  -5   1   7      173.44      186.39     20.46 o 
  -4   1   7      131.53      139.31     14.74 o 
  -3   1   7      648.05      673.67     23.88 o 
  -2   1   7     1256.53     1223.56     34.14 o 
  -1   1   7     1227.46     1225.44     33.26 o 
   0   1   7     1303.51     1320.85     36.89 o 
   1   1   7      784.17      801.65     22.65 o 
   2   1   7      235.88      244.96     10.61 o 
   3   1   7     1185.18     1224.39     51.00 o 
   4   1   7     1849.58     1834.17     84.50 o 
   5   1   7      825.05      895.96     56.65 o 
   6   1   7      472.44      508.36     70.92 o 
   7   1   7      391.16      427.52     50.46 o 
   8   1   7      551.85      530.48     57.84 o 
   9   1   7      612.90      616.21     64.55 o 
 -10   2   7        8.29       -6.88     43.64 o 
  -9   2   7       15.41       87.90     31.38 o 
  -8   2   7       23.23        0.64     23.18 o 
  -7   2   7       30.86       -0.83     21.93 o 
  -6   2   7       93.58       82.59     17.05 o 
  -5   2   7       36.51       21.21     14.32 o 
  -4   2   7        5.91       19.68      9.82 o 
  -3   2   7       21.10       24.42     10.48 o 
  -2   2   7      112.74      100.81     10.81 o 
  -1   2   7       52.57       38.63      7.71 o 
   0   2   7       72.80       66.49      8.68 o 
   1   2   7       36.70       29.37      6.21 o 
   2   2   7        9.94        4.77      7.50 o 
   3   2   7       66.42       66.74     23.26 o 
   4   2   7       27.27       30.46     23.90 o 
   5   2   7      188.21      210.79     34.56 o 
   6   2   7      106.46       72.95     42.96 o 
   7   2   7      131.10      189.67     42.96 o 
   8   2   7        5.35       87.38     72.96 o 
   9   2   7       13.37      -34.72     47.73 o 
 -10   3   7      220.10      140.47     43.40 o 
  -9   3   7      450.99      518.10     60.01 o 
  -8   3   7      298.56      346.20     44.22 o 
  -7   3   7      571.05      551.90     47.22 o 
  -6   3   7      880.18      886.83     41.87 o 
  -5   3   7      372.96      411.49     30.69 o 
  -4   3   7      994.60     1075.49     39.82 o 
  -3   3   7     2852.44     2913.77     75.70 o 
  -2   3   7     1723.39     1713.87     52.55 o 
  -1   3   7      706.48      707.61     23.61 o 
   0   3   7      988.50      956.54     29.85 o 
   1   3   7      928.63      927.26     26.19 o 
   2   3   7      763.48      791.60     22.90 o 
   3   3   7     1090.16     1143.93     32.41 o 
   4   3   7     1354.32     1391.15     72.33 o 
   5   3   7      431.48      437.98     33.98 o 
   6   3   7      305.75      277.08     42.30 o 
   7   3   7      871.94      878.70    118.65 o 
   8   3   7      440.08      512.88     61.70 o 
   9   3   7      287.26      244.51     41.60 o 
  -9   4   7        6.13       24.43     33.42 o 
  -8   4   7        3.34        2.84     22.90 o 
  -7   4   7       13.26       30.29     24.89 o 
  -6   4   7       14.82      -12.21     25.91 o 
  -5   4   7        8.71       14.32     13.29 o 
  -4   4   7       41.78       30.00     18.41 o 
  -3   4   7        3.83        6.82     14.32 o 
  -2   4   7       17.04        9.96      9.50 o 
  -1   4   7        0.55        1.52      8.52 o 
   0   4   7       15.81        8.10      8.15 o 
   1   4   7       80.08       59.24      9.12 o 
   2   4   7        0.45       -3.99      7.50 o 
   3   4   7       29.06       23.87      6.75 o 
   4   4   7       10.26       12.96      4.82 o 
   5   4   7        4.03       -3.69     44.32 o 
   6   4   7       38.48        5.62     30.00 o 
   7   4   7        5.88       -9.06     36.08 o 
   8   4   7        0.82      -34.82     34.82 o 
  -9   5   7      300.33      342.65     47.55 o 
  -8   5   7      411.37      427.57    119.33 o 
  -7   5   7      490.33      417.51     44.22 o 
  -6   5   7      553.66      519.79     50.46 o 
  -5   5   7      767.57      817.84     57.28 o 
  -4   5   7      891.38      900.97     39.60 o 
  -3   5   7      852.16      810.40     37.50 o 
  -2   5   7      850.27      818.08     40.23 o 
  -1   5   7     1195.43     1170.40     37.28 o 
   0   5   7      966.47      980.86     34.36 o 
   1   5   7      732.49      697.68     28.74 o 
   2   5   7     1219.83     1248.35     42.28 o 
   3   5   7      954.56      983.05     29.75 o 
   4   5   7     1262.54     1298.84     43.86 o 
   5   5   7     1377.90     1344.99     60.69 o 
   6   5   7      345.91      383.49     45.19 o 
   7   5   7      290.94      387.82     52.02 o 
   8   5   7      394.01      348.19     53.36 o 
  -8   6   7       13.24       28.30     37.68 o 
  -7   6   7       39.54        5.53     25.02 o 
  -6   6   7       10.32        3.46     18.41 o 
  -5   6   7        9.09      -17.42     34.10 o 
  -4   6   7       10.41      -10.52     13.64 o 
  -3   6   7        4.68       14.09     12.99 o 
  -2   6   7        0.39       -5.46     15.00 o 
  -1   6   7      154.09      152.53     32.73 o 
   0   6   7        5.53       -1.54     10.81 o 
   1   6   7        1.50       -9.55      9.64 o 
   2   6   7      115.40      112.39     12.03 o 
   3   6   7       46.20       24.79     11.06 o 
   4   6   7        1.48      -10.53     10.53 o 
   5   6   7      227.28      214.85     42.60 o 
   6   6   7       22.21       19.18     28.25 o 
   7   6   7        8.84       62.88     36.04 o 
  -7   7   7      356.13      336.24     55.92 o 
  -6   7   7      491.42      505.98     54.43 o 
  -5   7   7      364.42      279.85     28.74 o 
  -4   7   7      252.27      212.38     27.46 o 
  -3   7   7      546.29      550.41     69.55 o 
  -2   7   7      633.49      580.47     31.38 o 
  -1   7   7      459.99      502.60     27.52 o 
   0   7   7      853.11      893.13     38.25 o 
   1   7   7      857.12      876.58     39.22 o 
   2   7   7      468.63      520.24     28.84 o 
   3   7   7      602.01      594.96     28.46 o 
   4   7   7      396.71      410.65     25.98 o 
   5   7   7      372.89      321.86     91.38 o 
   6   7   7      620.82      665.08    110.47 o 
  -6   8   7        1.65      -24.47     24.47 o 
  -5   8   7        0.02       14.47     25.91 o 
  -4   8   7       46.34       28.17     24.37 o 
  -3   8   7        2.38       -9.06     19.17 o 
  -2   8   7       87.51       76.05     28.64 o 
  -1   8   7       72.01       45.74     21.14 o 
   0   8   7        9.69        4.65     35.46 o 
   1   8   7        0.22        9.25     32.05 o 
   2   8   7        2.19       -1.36     14.64 o 
   3   8   7       53.23       32.91     18.35 o 
   4   8   7       16.31        6.21     17.04 o 
   5   8   7        0.18       -2.45     33.55 o 
  -5   9   7      442.42      370.97     51.05 o 
  -4   9   7      446.61      472.89     54.33 o 
  -3   9   7      135.74      158.11     28.75 o 
  -2   9   7      321.70      306.33     40.27 o 
  -1   9   7      370.13      362.10     42.26 o 
   0   9   7      270.95      288.78     86.60 o 
   1   9   7      610.05      552.85     51.82 o 
   2   9   7      348.55      286.99     34.56 o 
   3   9   7      141.57      180.94     38.87 o 
   4   9   7      173.03       96.83     47.73 o 
  -2  10   7       20.01       25.60     24.47 o 
  -1  10   7        4.47       18.43     66.83 o 
   0  10   7        7.90       32.31     45.69 o 
   1  10   7       13.98        9.47     32.11 o 
  -9   0   8      185.08      181.39     62.74 o 
  -8   0   8      198.35      152.75     38.19 o 
  -7   0   8      785.27      664.17     87.28 o 
  -6   0   8      273.61      286.40     49.10 o 
  -5   0   8      375.15      440.51     54.55 o 
  -4   0   8     1055.74     1039.22     69.55 o 
  -3   0   8      249.67      257.76     28.64 o 
  -2   0   8      632.88      677.81     38.19 o 
  -1   0   8     1178.08     1174.24     54.55 o 
   0   0   8      470.87      485.52     28.64 o 
   1   0   8      909.90      935.57     43.64 o 
   2   0   8      845.04      789.65     35.46 o 
   3   0   8      614.41      647.81     79.10 o 
   4   0   8      647.58      617.81     62.74 o 
   5   0   8      345.95      353.23     61.37 o 
   6   0   8      211.56      197.75     61.37 o 
   7   0   8       61.87      137.74     62.74 o 
   8   0   8      169.46      241.39     87.28 o 
  -9   1   8       17.07       61.56     37.46 o 
  -8   1   8        4.84      -24.72     24.72 o 
  -7   1   8        3.93       -4.29     16.69 o 
  -6   1   8        0.65       20.15     16.11 o 
  -5   1   8        8.19        7.50     15.43 o 
  -4   1   8       32.49       13.87     14.08 o 
  -3   1   8      508.36      486.14     23.08 o 
  -2   1   8       66.47       68.22     12.54 o 
  -1   1   8       57.37       48.13     10.48 o 
   0   1   8        1.19       -3.61      8.15 o 
   1   1   8        6.36       -5.79      5.79 o 
   2   1   8       14.40       15.00      4.82 o 
   3   1   8       68.61      109.92     51.82 o 
   4   1   8       25.90       34.59     25.47 o 
   5   1   8       78.60       96.90     35.06 o 
   6   1   8        0.97       56.24     28.44 o 
   7   1   8       29.42       -0.82     65.46 o 
   8   1   8        0.66      -47.15     47.15 o 
  -9   2   8      201.05      125.84     33.74 o 
  -8   2   8      272.68      283.22     44.23 o 
  -7   2   8      454.82      542.23     45.92 o 
  -6   2   8      756.35      824.10     55.14 o 
  -5   2   8      660.22      608.03     39.55 o 
  -4   2   8      466.52      481.10     30.37 o 
  -3   2   8      599.70      567.75     27.92 o 
  -2   2   8      665.88      670.54     49.10 o 
  -1   2   8      712.79      682.66     27.47 o 
   0   2   8      847.26      837.25     33.29 o 
   1   2   8      488.54      474.16     20.58 o 
   2   2   8      397.95      402.55     34.78 o 
   3   2   8      925.66      959.34     65.58 o 
   4   2   8      755.86      842.09    100.92 o 
   5   2   8      349.72      354.54     45.01 o 
   6   2   8      616.57      685.93     62.74 o 
   7   2   8      664.00      594.06     64.19 o 
   8   2   8      269.59      179.32     57.49 o 
  -8   3   8       23.18       41.72     38.19 o 
  -7   3   8        0.32       10.44     26.83 o 
  -6   3   8       45.22       11.85     24.85 o 
  -5   3   8       22.76       23.13     27.96 o 
  -4   3   8      204.63      167.03     21.62 o 
  -3   3   8       36.83       15.85     36.82 o 
  -2   3   8        0.00       -4.77     11.57 o 
  -1   3   8       12.57        7.92      9.29 o 
   0   3   8        0.36       -6.24      9.12 o 
   1   3   8       26.31       25.23      9.64 o 
   2   3   8       57.82       45.38      8.15 o 
   3   3   8       91.93       86.30     10.43 o 
   4   3   8        0.02      -17.73     21.30 o 
   5   3   8        8.06       -4.42     26.99 o 
   6   3   8        2.83       30.72     32.43 o 
   7   3   8        8.62       14.10     34.89 o 
  -8   4   8      407.91      334.01     52.55 o 
  -7   4   8      154.31      103.27     35.39 o 
  -6   4   8      312.34      301.31     39.94 o 
  -5   4   8      561.48      583.01     49.10 o 
  -4   4   8      643.66      601.93     76.37 o 
  -3   4   8      751.81      805.43     33.01 o 
  -2   4   8      271.57      259.55     19.61 o 
  -1   4   8      811.74      766.58     35.01 o 
   0   4   8     1485.86     1520.50     50.12 o 
   1   4   8      649.34      652.07     37.50 o 
   2   4   8      911.34      883.75     34.56 o 
   3   4   8      411.37      434.37     19.92 o 
   4   4   8      229.48      259.60     40.30 o 
   5   4   8     1348.34     1636.83    100.18 o 
   6   4   8     1166.39     1160.17    107.06 o 
   7   4   8      531.64      579.80     71.19 o 
  -7   5   8       29.03       21.51     31.37 o 
  -6   5   8       13.76        8.07     23.08 o 
  -5   5   8       36.70       33.46     21.55 o 
  -4   5   8       11.84       13.08     16.06 o 
  -3   5   8        0.01       30.29     32.05 o 
  -2   5   8       52.88       37.81     15.72 o 
  -1   5   8        1.52       -7.38     20.46 o 
   0   5   8       14.96       12.08     10.91 o 
   1   5   8        3.14        8.03     12.99 o 
   2   5   8       17.88       21.21     14.92 o 
   3   5   8       87.91       67.83     13.96 o 
   4   5   8       10.16       25.35     57.96 o 
   5   5   8       58.06       -6.07     50.46 o 
   6   5   8       77.54       90.17     63.42 o 
  -7   6   8      175.74      141.51     36.61 o 
  -6   6   8      279.67      309.07     48.35 o 
  -5   6   8      500.36      447.39     44.33 o 
  -4   6   8      246.41      209.17     26.47 o 
  -3   6   8      242.10      204.50     26.43 o 
  -2   6   8      808.36      681.93     44.23 o 
  -1   6   8      814.36      752.67     43.49 o 
   0   6   8      633.23      644.77     47.05 o 
   1   6   8      834.82      765.95     39.22 o 
   2   6   8      640.21      632.95     34.36 o 
   3   6   8      481.52      578.99     54.87 o 
   4   6   8      529.52      583.41     62.50 o 
   5   6   8      334.62      296.28     45.19 o 
  -6   7   8       15.65        0.00     36.82 o 
  -5   7   8        0.64        6.34     27.96 o 
  -4   7   8       34.48        2.02     32.73 o 
  -3   7   8        0.45      -14.55     21.82 o 
  -2   7   8       15.62       22.16     21.05 o 
  -1   7   8        1.07       10.91     20.18 o 
   0   7   8        0.42      -15.07     15.07 o 
   1   7   8        1.38        4.01     21.14 o 
   2   7   8        0.01      -17.28     17.28 o 
   3   7   8        1.38      -49.10     55.92 o 
   4   7   8        2.07        7.73     34.10 o 
  -4   8   8      726.94      690.26     61.75 o 
  -3   8   8      159.43      169.79     34.72 o 
  -2   8   8       87.48       92.56     48.42 o 
  -1   8   8      194.36      216.87     37.46 o 
   0   8   8      243.42      243.02     38.01 o 
   1   8   8      490.69      465.46     48.73 o 
   2   8   8      385.14      344.77     52.51 o 
  -7   1   9      380.50      432.90     51.76 o 
  -6   1   9      301.66      320.20     57.28 o 
  -5   1   9      174.34      201.25     31.65 o 
  -4   1   9      480.37      465.84     42.71 o 
  -3   1   9     1539.39     1487.06     63.30 o 
  -2   1   9     1086.69     1032.25     47.22 o 
  -1   1   9      280.22      308.38     25.47 o 
   0   1   9      443.28      443.26     26.95 o 
   1   1   9      374.43      371.79     28.88 o 
   2   1   9      296.73      293.65     49.10 o 
   3   1   9     1024.72     1088.84     86.22 o 
   4   1   9      778.99      868.21     80.85 o 
   5   1   9      183.49      261.48     76.37 o 
   6   1   9      152.14      134.82     53.36 o 
  -7   2   9        0.14        4.28     24.58 o 
  -6   2   9       13.77       34.02     33.72 o 
  -5   2   9       15.33       12.62     23.90 o 
  -4   2   9        0.01      -19.24     21.93 o 
  -3   2   9       36.67       29.60     17.73 o 
  -2   2   9       27.86       29.26     14.32 o 
  -1   2   9       16.96        2.84     19.78 o 
   0   2   9       27.63        3.60     13.40 o 
   1   2   9        2.01      -10.28     12.10 o 
   2   2   9        0.02      -19.09     28.07 o 
   3   2   9       43.48       99.79     39.94 o 
   4   2   9        4.90       27.90     29.40 o 
   5   2   9        4.53       36.65     35.29 o 
   6   2   9      104.99      121.07     49.79 o 
  -6   3   9      297.54      270.62     42.55 o 
  -5   3   9      131.53      138.88     32.62 o 
  -4   3   9      379.03      392.70     50.15 o 
  -3   3   9      286.22      302.47     36.49 o 
  -2   3   9      126.44       88.46     21.14 o 
  -1   3   9      443.04      449.46     27.47 o 
   0   3   9      668.65      620.02     33.18 o 
   1   3   9      569.12      548.92     41.62 o 
   2   3   9      516.57      455.51     62.74 o 
   3   3   9      510.08      542.15     52.02 o 
   4   3   9      621.67      703.88     68.45 o 
   5   3   9      395.81      461.23     65.93 o 
  -6   4   9       24.03        4.00     48.42 o 
  -5   4   9        4.60       43.95     33.74 o 
  -4   4   9        4.98       20.17     25.02 o 
  -3   4   9        0.64        7.34     18.64 o 
  -2   4   9       17.92       30.54     17.14 o 
  -1   4   9       33.13       26.47     17.91 o 
   0   4   9        0.11       -3.01     18.25 o 
   1   4   9       11.90       38.19     20.46 o 
   3   4   9        6.63        3.08     30.97 o 
   4   4   9        0.05       -1.45     32.04 o 
   5   4   9        3.02       15.71     38.36 o 
  -5   5   9      180.36      100.94     36.54 o 
  -4   5   9      208.43      217.46     36.65 o 
  -3   5   9      493.17      437.31     47.73 o 
  -2   5   9      348.27      326.24     30.52 o 
  -1   5   9      201.38      219.82     77.06 o 
   0   5   9      342.17      301.94     36.14 o 
   3   5   9      250.62      245.07     45.12 o 
   4   5   9      342.44      289.46     55.67 o 
  -4   6   9        6.55       14.93     42.96 o 
  -3   6   9        0.02       36.53     32.43 o 
  -2   6   9        1.78        7.69     23.87 o 
  -1   6   9        0.81       -1.08     26.87 o 
   0   6   9       61.20        6.49     30.00 o 
   3   6   9        8.34       21.82     54.55 o 
  -1   7   9      264.87      199.73     45.01 o 
  -4   0  10      200.57      151.38     43.64 o 
  -3   0  10      277.15      185.48     42.28 o 
  -2   0  10      916.63      942.39     88.65 o 
   3   0  10      545.94      525.07     92.74 o 
  -4   1  10       15.56      -24.56     24.56 o 
  -3   1  10       41.49       17.15     23.71 o 
  -2   1  10      211.64      193.95     31.82 o 
   3   1  10        0.33      -15.82     55.92 o 
  -4   2  10      232.65      131.03     35.06 o 
  -3   2  10      323.32      353.89     52.51 o 
  -2   2  10      351.39      365.09     36.30 o 
  -3   3  10        2.03       -9.91     24.00 o 
  -2   3  10       14.45        2.16     20.00 o 
                                                 
